# Supplementary material for: Bisphenol A-associated alterations in genome-wide DNA methylation and gene expression patterns reveal sequence-dependent and non-monotonic effects in human fetal liver
Source: Environ Epigenet. 2015 Nov 5;1(1):dvv006. doi: 10.1093/eep/dvv006 (PMC4922640; doi:10.1093/eep/dvv006)
Supplement: Supplementary Data [file dvv006_supplementary_data.zip]

Archive with 3 entries (3 files):
- ONES-Human-Manuscript-supp-figures-tables-supp.pdf
- Supplementary File 1 Methylplex vs RNA-seq.xlsx
- Supplementary Table S4.xlsx
