# Supplementary material for: Bisphenol A-associated alterations in genome-wide DNA methylation and gene expression patterns reveal sequence-dependent and non-monotonic effects in human fetal liver
Source: Environ Epigenet. 2015 Nov 5;1(1):dvv006. doi: 10.1093/eep/dvv006 (PMC4922640; doi:10.1093/eep/dvv006)
Supplement: Supplementary Data [file dvv006_supplementary_data.zip › Supplementary File 1 Methylplex vs RNA-seq.xlsx]

## Sheet: non-detect vs low BPA
			Methylplex	RNA-seq
gene_id	gene	locus	non_lo_logFC	non-lo_logCPM	non_lo_PValue
XLOC_010830	MUC16	chr19:8959519-9092018	-3.98856	3.57913	1.82755e-11
XLOC_006553	ISM2	chr14:77940737-77965210	-7.25163	3.27646	1.13029e-06
XLOC_002770	ANXA8	chr10:47157983-47174122	-4.21047	1.99728	4.9521e-06
XLOC_022077	LOC389834	chrUn_gl000218:46844-55049	-2.7215	2.91875	5.5401e-06
XLOC_022252	PAGE4	chrX:49593905-49598570	-6.22749	3.10258	6.49648e-06
XLOC_016017	PITX2	chr4:111538579-111558508	-8.18846	1.92636	1.6145e-05
XLOC_016907	SPOCK1	chr5:136310986-136835018	-3.51796	2.1624	2.66298e-05
XLOC_007765	CDH3	chr16:68678150-68732957	-3.02983	2.05305	4.43385e-05
XLOC_002337	ANXA8L2	chr10:47746919-47763040	-2.85538	1.90435	6.39832e-05
XLOC_001271	PLA2G2A	chr1:20301923-20306932	-3.43453	3.16372	6.43457e-05
XLOC_001761	FLG	chr1:152274650-152297679	-5.13995	1.31234	0.000111505
XLOC_002343	ANXA8	chr10:48255224-48271368	-2.95377	1.64679	0.000111832
XLOC_012573	LRP2	chr2:169983618-170219122	-3.46081	2.15768	0.000119531
XLOC_001398	RSPO1	chr1:38076950-38100491	-3.41277	0.882878	0.000141526
XLOC_003037	ADAM12	chr10:127702901-128077127	-2.61544	2.6146	0.000177996
XLOC_003430	SLC22A11	chr11:64323097-64338999	-4.45634	2.59469	0.000181264
XLOC_001049	C1orf69	chr1:228353428-228369958	-0.764092	6.2039	0.000238968
XLOC_015308	APOD	chr3:195295572-195311076	-5.17451	1.2169	0.00025913
XLOC_012292	EFEMP1	chr2:56093101-56150932	-2.70572	3.40561	0.000288936
XLOC_005577	C13orf33	chr13:31480311-31499709	-2.89745	1.61262	0.000391942
XLOC_016709	C9	chr5:39284377-39364655	-3.55809	2.71876	0.000396071
XLOC_013889	FAM118A	chr22:45705080-45737836	-0.81451	6.80828	0.000460082
XLOC_019586	UPK3B	chr7:76139744-76157199	-1.79014	3.37908	0.000577987
XLOC_016810	HAPLN1	chr5:82934016-83016896	-2.16924	3.00328	0.000633575
XLOC_022129	EGFL6	chrX:13587693-13651694	-2.94097	2.97425	0.00064914
XLOC_005049	OLR1	chr12:10310898-10324790	-2.56946	3.01336	0.000703089
XLOC_006496	GPX2	chr14:65405871-65409531	-2.43552	3.61736	0.000750146
XLOC_014724	TP63	chr3:189349215-189615068	-4.95349	1.00174	0.000891737
XLOC_013976	ZDHHC8P1	chr22:23732791-23744799	-2.76652	1.00241	0.000919062
XLOC_003940	WT1	chr11:32409321-32457081	-1.98719	2.13139	0.00104337
XLOC_005119	BHLHE41	chr12:26272958-26278003	-3.02671	0.958193	0.00120214
XLOC_015824	NCRNA00099	chr4:20730238-21950374	-4.87159	1.05957	0.00124017
XLOC_016590	MSX2	chr5:174151574-174157902	-4.16326	1.62462	0.00125121
XLOC_006557	DIO2	chr14:80663868-80678525	-6.39342	0.143792	0.00127084
XLOC_009794	DSC3	chr18:28570051-28622781	-2.22515	1.7883	0.00129044
XLOC_000105	PDPN	chr1:13910251-13944452	-2.86845	1.57542	0.00142767
XLOC_007262	GRAMD2	chr15:72452146-72490136	-3.20646	1.8873	0.00157012
XLOC_004367	TRIM29	chr11:119981993-120008863	-2.34791	1.76881	0.0016082
XLOC_005573	MTUS2	chr13:29598747-30080084	-4.31254	0.430258	0.00171808
XLOC_000365	CYP4B1	chr1:47264669-47285021	-3.58834	0.491661	0.00186887
XLOC_020858	NEFL	chr8:24808468-24814131	-4.18271	0.323328	0.00232074
XLOC_005831	TPTE2P2	chr13:52793480-52864119	-1.82472	3.7248	0.00242544
XLOC_022492	VGLL1	chrX:135614310-135638966	-4.19063	2.02722	0.00245198
XLOC_002839	SPOCK2	chr10:73818791-73848790	-1.24478	3.25539	0.00254561
XLOC_009546	NOTUM	chr17:79910382-79919057	-2.62492	2.1345	0.00260555
XLOC_010532	HERV-V1	chr19:53517343-53519833	-4.14947	1.08397	0.00264715
XLOC_020375	ATG9B	chr7:150688143-150721586	-3.62077	1.13164	0.00264873
XLOC_008381	DNAH2	chr17:7623038-7737058	-3.80057	0.851548	0.0026861
XLOC_019865	ABP1	chr7:150549572-150558379	-3.02863	2.91293	0.00273678
XLOC_002247	GATA3	chr10:8096666-8117164	-1.8566	2.40413	0.00287762
XLOC_009694	ST8SIA3	chr18:55019720-55036161	-1.20451	4.54541	0.00294582
XLOC_012789	PP14571	chr2:241375114-241407495	-4.54165	0.622136	0.0029812
XLOC_000769	CADM3	chr1:159141376-159172932	-2.23063	2.33196	0.00303923
XLOC_018020	CGA	chr6:87795221-87804824	-1.85902	3.48578	0.00306276
XLOC_008240	ADAMTS18	chr16:77316024-77469011	-4.11314	0.217386	0.00310894
XLOC_004636	KRT7	chr12:52626953-52642709	-3.55809	2.71752	0.00319699
XLOC_013059	TFAP2C	chr20:55204357-55214338	-3.89601	0.876044	0.00425873
XLOC_003087	MUC5B	chr11:1244294-1283406	-1.85854	2.29741	0.00452475
XLOC_021003	REXO1L1,REXO1L2P	chr8:86758550-86789306	-2.58923	2.99362	0.00458713
XLOC_021500	ENDOG	chr9:131580778-131592085	-0.777741	4.61021	0.00486348
XLOC_008941	ALOX15	chr17:4534213-4544960	-2.61526	0.558887	0.00509018
XLOC_005547	FGF9	chr13:22245214-22278640	-2.42537	0.758546	0.00518624
XLOC_014150	C22orf34	chr22:50013289-50051190	-2.33041	0.916174	0.00536912
XLOC_012143	FAM110C	chr2:38813-46588	-1.90773	1.42753	0.00550095
XLOC_000931	PKP1	chr1:201252579-201302121	-4.04005	0.200235	0.00601429
XLOC_014791	GRIP2	chr3:14444105-14583588	-1.6798	2.24325	0.00606167
XLOC_020312	SLC13A4	chr7:135365986-135412933	-1.85657	3.00143	0.00623576
XLOC_009824	TCEB3CL	chr18:44526786-44628614	-6.16198	0.0262982	0.00642898
XLOC_000406	L1TD1	chr1:62660473-62678001	-1.43967	2.48813	0.00644867
XLOC_009714	SERPINB2	chr18:61554938-61571124	-3.15507	1.06117	0.00648979
XLOC_016767	LOC100272216	chr5:68926979-68929028	-3.11975	0.124052	0.00667809
XLOC_015792	LOC100129931	chr4:6911170-7059677	-3.40579	0.440987	0.00673167
XLOC_005717	LOC284232	chr13:19408542-19446109	-2.19627	2.63967	0.00690179
XLOC_019674	MUC17	chr7:100663363-100702140	-3.27293	1.33128	0.00692545
XLOC_012773	IQCA1	chr2:237232793-237416092	-1.18958	2.99014	0.00707014
XLOC_020529	HTRA4	chr8:38831667-38846181	-3.54113	1.04264	0.00720523
XLOC_013622	PLAC4	chr21:42539727-42648524	-0.89895	3.9831	0.007281
XLOC_016468	PCDHA1,PCDHA10,PCDHA11,PCDHA12,PCDHA13,PCDHA2,PCDHA3,PCDHA4,PCDHA5,PCDHA6,PCDHA7,PCDHA8,PCDHA9,PCDHAC1,PCDHAC2	chr5:140165875-140391929	-1.12098	3.80391	0.00748037
XLOC_022719	XAGE3	chrX:52891557-52897119	-2.65266	1.5741	0.00768705
XLOC_020619	REXO1L2P	chr8:86727072-86728150	-3.45684	1.10227	0.00774845
XLOC_008951	GPR172B	chr17:4935896-4938727	-2.8265	1.36345	0.00775717
XLOC_010232	FXYD3	chr19:35606731-35615228	-2.8265	1.34768	0.00777176
XLOC_009743	COLEC12	chr18:319354-500729	-1.08753	3.75057	0.00794965
XLOC_001346	MATN1	chr1:31184123-31199593	-3.33942	0.352569	0.00795297
XLOC_021001	REXO1L1	chr8:86568694-86575726	-2.3916	3.09192	0.00813277
XLOC_009236	KRT19	chr17:39679868-39684641	-0.591497	5.28511	0.00815113
XLOC_006002	LRFN5	chr14:42076763-42373752	-2.16509	0.992594	0.00820292
XLOC_015708	TLL1	chr4:166794409-167024993	-3.16965	0.76978	0.00832789
XLOC_005324	TMBIM4	chr12:66530716-66563807	-0.457258	6.26414	0.00836506
XLOC_020871	SCARA5	chr8:27727398-27850369	-2.54638	1.67287	0.00867228
XLOC_000801	HSPA7	chr1:161575848-161578341	-1.83599	3.07711	0.00872707
XLOC_002291	GPR158	chr10:25447000-25891157	-3.8817	0.0605069	0.00876854
XLOC_013602	RCAN1	chr21:35888783-35987382	-0.606875	6.65394	0.00882799
XLOC_021002	REXO1L2P	chr8:86756683-86757761	-3.69835	0.794844	0.0090038
XLOC_022368	PCDH11X	chrX:91034259-91878228	-3.27186	0.86256	0.00921692
XLOC_017571	KIAA1244	chr6:138483052-138665800	-2.17541	1.71714	0.00972246
XLOC_015724	ODZ3	chr4:183245136-183724177	-1.76133	2.38668	0.00984315
XLOC_005231	KRT77	chr12:53083410-53097247	-4.24909	0.467141	0.00990183
XLOC_020362	PDIA4	chr7:148700153-148725782	-0.379629	8.32443	0.0100892
XLOC_015528	AREG	chr4:75310852-75320726	-3.96305	0.048599	0.0101228
XLOC_008521	CCL2	chr17:32582295-32584220	-1.18228	4.68578	0.0106524
XLOC_001027	CAPN2	chr1:223889294-223963720	-0.460293	6.66107	0.0108545
XLOC_003492	CARNS1	chr11:67183148-67193078	-1.57346	1.91682	0.0110596
XLOC_023157	CD24	chrY:21094584-21239302	-0.531105	6.74582	0.0114666
XLOC_017342	DNAH8	chr6:38690551-38998567	-1.99323	1.25539	0.0116619
XLOC_016056	SLC7A11	chr4:139085247-139163503	-1.96644	1.35998	0.0117887
XLOC_004991	FGF23	chr12:4477392-4488894	-1.56928	3.17904	0.011869
XLOC_019408	AHR	chr7:17338275-17385775	-0.572478	5.54376	0.0119571
XLOC_011475	FAM84A	chr2:14772809-14780168	-1.19755	3.33223	0.012029
XLOC_012974	LBP	chr20:36974884-37005653	-1.45702	6.4347	0.0120721
XLOC_005461	TBX5	chr12:114791734-114846247	-3.46924	0.451378	0.01224
XLOC_021306	RORB	chr9:77112251-77302117	-3.22166	0.772043	0.0122752
XLOC_019676	SERPINE1	chr7:100770378-100782547	-1.12674	3.92426	0.0123701
XLOC_011501	KCNK3	chr2:26915580-26954066	-2.3629	1.52436	0.012378
XLOC_017681	TFAP2A	chr6:10396915-10419797	-2.93044	1.19211	0.0124849
XLOC_002617	GPR26	chr10:125425870-125456913	-4.11314	0.330318	0.0125349
XLOC_012739	COL4A4	chr2:227867426-228029275	-1.37451	2.26477	0.0128954
XLOC_010783	FUT6	chr19:5830636-5839742	-1.51823	1.91601	0.0132013
XLOC_011453	LOC150622	chr2:6072818-6120350	-2.87709	0.504608	0.0132279
XLOC_015300	LRRC15	chr3:194075975-194090472	-3.40579	0.460883	0.0132959
XLOC_016377	AQPEP	chr5:115298150-115363299	-3.16965	0.732424	0.0133269
XLOC_006056	FLJ43390	chr14:62584074-62600903	-3.33942	0.389291	0.0136619
XLOC_017031	STC2	chr5:172741725-172756506	-1.97945	1.50002	0.0139725
XLOC_020404	DLGAP2	chr8:1449568-1656642	-3.05964	0.712829	0.0141864
XLOC_012732	AP1S3	chr2:224620046-224702319	-2.16509	1.0236	0.0145269
XLOC_009348	DLX3	chr17:48067368-48072588	-3.96305	0.0547203	0.0146848
XLOC_005753	FLT1	chr13:28874482-29069265	-0.512669	6.03954	0.0150372
XLOC_010820	FBN3	chr19:8130286-8212385	-1.52728	1.99487	0.0153832
XLOC_012287	C2orf63	chr2:55399686-55462989	-0.883461	3.56711	0.0157412
XLOC_003198	SAA1	chr11:18287807-18291523	-2.67931	1.20537	0.0157995
XLOC_000514	SLC30A7	chr1:101361631-101447311	-0.465953	6.02959	0.0159552
XLOC_007340	BNC1	chr15:83924654-83953468	-1.5571	1.37422	0.0159552
XLOC_005181	FKBP11	chr12:49315741-49319330	-0.933029	3.47124	0.0163199
XLOC_008404	DNAH9	chr17:11501747-11873065	-3.05964	0.720771	0.0163952
XLOC_013237	C20orf203	chr20:31219426-31239783	-2.87709	0.525851	0.0166235
XLOC_003033	FLJ37035	chr10:127371811-127408062	-2.59105	0.143624	0.0170682
XLOC_005358	SLC6A15	chr12:85253266-85306606	-3.8817	0.077489	0.0170784
XLOC_013440	HUNK	chr21:33245627-33376377	-1.23784	2.58338	0.0173153
XLOC_014629	MME	chr3:154797435-154901518	-1.3442	3.23703	0.0175148
XLOC_006445	L2HGDH	chr14:50709151-50778947	-0.718548	3.73035	0.0178682
XLOC_016257	PART1	chr5:58264865-59843484	-2.94054	0.583429	0.0181294
XLOC_016796	HOMER1	chr5:78669785-78809700	-0.492255	5.12324	0.0184269
XLOC_003003	EMX2OS	chr10:119243803-119309057	-2.58154	0.951006	0.0189402
XLOC_018094	FAM184A	chr6:119280995-119470358	-0.924862	3.47022	0.0190103
XLOC_020873	C8orf80	chr8:27879480-27941388	-0.758373	3.95539	0.0191889
XLOC_006370	SLC22A17	chr14:23815526-23822080	-0.472664	5.46827	0.01977
XLOC_015182	CP	chr3:148847370-148939832	-0.641954	7.01675	0.0198025
XLOC_016224	OSMR	chr5:38845959-38935743	-1.10395	3.62824	0.0200411
XLOC_000633	FCGR1A	chr1:149754244-149783928	-1.8307	2.26983	0.0201145
XLOC_005470	KSR2	chr12:117890816-118406028	-3.53002	0.640892	0.0201328
XLOC_005372	LUM	chr12:91497231-91505542	-1.01798	5.5163	0.0202064
XLOC_018090	ROS1	chr6:117609529-117747018	-3.40579	0.506358	0.0202633
XLOC_021432	PAPPA	chr9:118916070-119164600	-1.12511	3.40341	0.0203899
XLOC_004275	PGR	chr11:100900354-101000544	-2.63006	1.01178	0.0204617
XLOC_022158	PRDX4	chrX:23685644-23704514	-0.48166	6.67974	0.0208149
XLOC_003790	PHLDA2	chr11:2949502-2950650	-2.09664	2.92291	0.021655
XLOC_015685	FGB	chr4:155484131-155493915	-0.300983	10.5344	0.0222798
XLOC_005669	HS6ST3	chr13:96743092-97491812	-3.46924	0.585182	0.0224732
XLOC_005794	CCDC122	chr13:44410488-44468068	-1.66329	0.934302	0.0226051
XLOC_016068	FREM3	chr4:144498560-144621828	-3.19675	0.301824	0.0226408
XLOC_012436	LONRF2	chr2:100889752-100939195	-1.65785	2.27315	0.0227753
XLOC_022909	APLN	chrX:128779235-128788933	-1.74773	1.44424	0.02283
XLOC_018017	SNHG5	chr6:86386724-86388451	-0.52648	5.87862	0.0230347
XLOC_007715	GPR56	chr16:57653909-57698944	-0.655419	4.82921	0.023188
XLOC_017405	TFAP2B	chr6:50786438-50815326	-2.94054	0.589296	0.0232492
XLOC_022489	GPR112	chrX:135383121-135499047	-3.7955	0.00448795	0.0239696
XLOC_016187	ADCY2	chr5:7396342-7830194	-3.7955	0.00450577	0.0239865
XLOC_010769	LRG1	chr19:4537226-4540036	-1.05356	5.56596	0.0240992
XLOC_005883	C13orf40	chr13:103381716-103411422	-1.32209	2.58683	0.0241293
XLOC_015567	SPP1	chr4:88896801-88904563	-0.940574	5.50661	0.0245453
XLOC_017368	RRP36	chr6:42989384-42997337	-0.43855	5.70023	0.0245858
XLOC_011551	VIT	chr2:36923832-37041937	-2.95221	0.00829984	0.0246269
XLOC_007068	GOLGA8F,GOLGA8G	chr15:28764756-28778143	-2.67358	0.76036	0.0246657
XLOC_007231	CILP	chr15:65488336-65503840	-1.7095	1.36513	0.0250323
XLOC_020620	REXO1L2P	chr8:86748526-86749604	-2.42586	1.10907	0.0255065
XLOC_000866	PAPPA2	chr1:176432306-176811970	-2.26159	1.45629	0.0256512
XLOC_016829	GLRX	chr5:95149552-95158577	-0.330744	7.04111	0.025834
XLOC_003191	NUCB2	chr11:17298285-17353070	-0.338633	6.62906	0.0261035
XLOC_008020	DNAH3	chr16:20944475-21191937	-3.05964	0.744012	0.0261333
XLOC_012750	LOC348761	chr2:231849082-231860747	-3.03841	0.112638	0.0261364
XLOC_014558	COL6A5	chr3:130064358-130203688	-2.36932	0.787835	0.0261835
XLOC_015237	SLC7A14	chr3:170177341-170303863	-3.26985	0.361047	0.0262986
XLOC_012502	LOC440905	chr2:130783571-130808704	-3.96305	0.182572	0.0263195
XLOC_017483	PRDM1	chr6:106534194-106557814	-1.05771	2.39086	0.0263515
XLOC_011937	FSIP2	chr2:186603354-186698016	-1.27935	2.59985	0.0263708
XLOC_004833	HSP90B1,MIR3652	chr12:104324188-104341703	-0.330535	8.82771	0.026693
XLOC_011908	CDCA7	chr2:174219560-174233718	-0.467162	5.55741	0.0269253
XLOC_019796	LOC100131199	chr7:140774031-141180179	-2.05986	0.710551	0.0272437
XLOC_016874	ACSL6	chr5:131289151-131347349	-0.409074	6.63873	0.0280702
XLOC_014953	TNNC1	chr3:52485106-52488057	-1.39775	1.69252	0.0287732
XLOC_022273	XAGE2,XAGE2B	chrX:52112077-52118822	-3.46924	0.406819	0.0288168
XLOC_021303	GDA	chr9:74764292-74867140	-2.18677	0.574399	0.0289528
XLOC_019825	FAM115C	chr7:143318044-143427173	-1.32794	1.84172	0.0296937
XLOC_022036	DNLZ	chr9:139256351-139258241	-0.724402	4.57971	0.0304779
XLOC_012528	LRP1B	chr2:140988995-142889270	-2.36932	0.771187	0.0306668
XLOC_000382	FAM159A	chr1:53099065-53122737	-1.3701	1.73281	0.0307991
XLOC_020689	FAM83A	chr8:124194751-124222318	-1.88018	0.993989	0.0308709
XLOC_009701	SEC11C	chr18:56807124-56826063	-0.376559	7.10957	0.0308809
XLOC_020452	C8orf79	chr8:12803182-12887284	-0.753847	3.5889	0.0308992
XLOC_006802	CKMT1B	chr15:43885251-43891604	-1.43093	1.96979	0.0309789
XLOC_020098	CLDN3	chr7:73183326-73184600	-0.611164	4.44054	0.0311294
XLOC_017224	HCG2P7	chr6:29866807-29870431	-1.65984	0.736322	0.0322199
XLOC_020298	COPG2,TSGA13	chr7:130126045-130371406	-0.734729	3.66287	0.0323818
XLOC_001971	TNR	chr1:175291934-175712752	-3.03841	0.15262	0.0323904
XLOC_008045	GSG1L	chr16:27798849-28074830	-2.50971	0.144241	0.0329112
XLOC_017840	TAP2	chr6:32789609-32806547	-0.643834	4.02239	0.0333144
XLOC_015695	TMEM144	chr4:159131400-159176439	-0.876619	2.97669	0.0334271
XLOC_003949	APIP	chr11:34903842-35017675	-0.687026	4.17688	0.0335807
XLOC_001762	FLG2	chr1:152321212-152332482	-3.26985	0.385474	0.0336496
XLOC_015309	MUC4	chr3:195473637-195539148	-1.64526	1.84872	0.0338135
XLOC_021885	SVEP1	chr9:113127528-113342160	-0.686764	4.92702	0.0342822
XLOC_022815	PCDH19	chrX:99546641-99665271	-1.88018	1.0062	0.0343358
XLOC_001515	TACSTD2	chr1:59041094-59043166	-1.7655	1.01681	0.0343758
XLOC_012101	UGT1A1,UGT1A10,UGT1A3,UGT1A4,UGT1A5,UGT1A6,UGT1A7,UGT1A8,UGT1A9	chr2:234526290-234681951	-3.00132	0.670617	0.0345321
XLOC_017455	NT5E	chr6:86159301-86205498	-0.348024	6.94732	0.0348901
XLOC_012583	LOC339751	chr2:173940564-174146764	-2.20499	0.259184	0.0350393
XLOC_002640	KNDC1	chr10:134973970-135039916	-1.56734	1.0368	0.0350826
XLOC_015850	BEND4	chr4:42112869-42154895	-2.11818	0.809969	0.0351585
XLOC_009825	TCEB3C	chr18:44526786-44628614	-2.66805	0.337672	0.0351825
XLOC_016832	ERAP1	chr5:95997740-96149848	-0.310118	7.00816	0.0351976
XLOC_006167	SERPINA3	chr14:95078713-95090390	-0.672835	7.9041	0.0355462
XLOC_005393	ANKS1B	chr12:99039077-100378432	-1.21754	1.9595	0.0355481
XLOC_021005	REXO1L2P	chr8:86802519-86803597	-2.42586	1.12238	0.0356143
XLOC_005034	MFAP5	chr12:8798539-8815433	-2.8356	0.767495	0.0357108
XLOC_006481	DHRS7	chr14:60611499-60632211	-0.278692	7.88607	0.0357172
XLOC_005593	FREM2	chr13:39261172-39461267	-1.28025	2.22977	0.0357414
XLOC_012748	SP110	chr2:231033644-231090444	-0.581836	4.2794	0.0357873
XLOC_009022	MYH1	chr17:10395626-10421859	-2.59105	0.211314	0.035935
XLOC_001386	COL8A2	chr1:36560843-36565850	-1.37758	1.53906	0.0360362
XLOC_013718	SDF2L1	chr22:21996541-21998588	-0.470858	5.5356	0.0360544
XLOC_002333	GPRIN2	chr10:46993545-47000568	-2.95221	0.0326426	0.036457
XLOC_015858	GABRA4	chr4:46920916-46995580	-2.8858	0.980883	0.0371422
XLOC_016696	UGT3A1	chr5:35953190-36001130	-1.99909	0.563288	0.0372429
XLOC_002579	ADRB1	chr10:115803805-115806667	-2.42685	1.71524	0.0372965
XLOC_005646	PCDH17	chr13:58205788-58303065	-0.528872	4.79206	0.0374158
XLOC_013275	TGM2	chr20:36756863-36793700	-0.291742	8.25879	0.0374927
XLOC_019669	ZAN	chr7:100331248-100395419	-2.66805	0.302357	0.0380796
XLOC_001938	SELE	chr1:169691780-169703220	-2.59105	0.204833	0.0387937
XLOC_018056	LOC100422737	chr6:107165326-107235300	-0.802241	5.0025	0.0389082
XLOC_004942	FAM101A	chr12:124773709-124800568	-1.03688	3.57195	0.0389188
XLOC_007583	AQP8	chr16:25228284-25240253	2.56334	-0.294091	0.0389347
XLOC_016671	DNAH5	chr5:13690436-13944589	-2.2282	0.941531	0.0390456
XLOC_021381	COL15A1	chr9:101706137-101833068	-1.35441	3.32956	0.0394157
XLOC_011467	ATP6V1C2	chr2:10861774-10952960	-0.800756	4.21324	0.0403601
XLOC_001041	LOC100130093	chr1:227916239-227968932	-1.45605	1.18688	0.041025
XLOC_015547	PRDM8	chr4:81106423-81125482	-1.95047	1.19918	0.0410426
XLOC_011148	PSG4	chr19:43696853-43709790	-2.59105	0.196136	0.0411851
XLOC_013685	DGCR5	chr22:18958026-18982141	-3.03841	0.121346	0.0422422
XLOC_000917	CFHR4	chr1:196857211-196887763	-0.995089	4.13935	0.0424696
XLOC_011880	SCN2A	chr2:166095911-166248820	-1.38837	1.29343	0.0426555
XLOC_013482	FAM3B	chr21:42688660-42729654	-0.568227	6.01365	0.0431207
XLOC_009316	SP6	chr17:45922279-45933240	-1.84486	1.62717	0.0432571
XLOC_014891	CELSR3	chr3:48673895-48700348	-0.670633	4.044	0.0432591
XLOC_003819	HBB	chr11:5246695-5248301	-0.252055	8.32762	0.0432986
XLOC_014324	CCRL2	chr3:46448720-46451014	-0.448807	5.03456	0.0434654
XLOC_013174	LRRN4	chr20:6021424-6034694	-1.97773	0.341306	0.0436722
XLOC_015422	SLC34A2	chr4:25657434-25680368	-1.45605	1.16873	0.0441406
XLOC_023069	PCDH11Y	chrY:4868266-5610264	-2.95221	0.0356665	0.0444137
XLOC_006831	FGF7	chr15:49447975-49913118	-1.7153	0.981247	0.0449176
XLOC_017627	ACAT2	chr6:160181290-160210735	-0.340656	7.61523	0.0456939
XLOC_003070	PKP3	chr11:394216-404908	-1.96041	0.837715	0.0462046
XLOC_010799	TNFSF14	chr19:6663147-6670599	-1.34974	5.13459	0.0463518
XLOC_013006	PI3	chr20:43803539-43805185	-3.00132	0.537116	0.0464663
XLOC_001419	MYCL1	chr1:40361095-40367687	-0.810424	2.75794	0.047107
XLOC_002369	ZNF365	chr10:64133915-64431771	-2.95221	0.0783627	0.0471451
XLOC_017222	HLA-G	chr6:29794755-29798899	-2.59105	0.176766	0.0475163
XLOC_021899	NCRNA00256B	chr9:115867002-115873957	-2.66805	0.344998	0.0475195
XLOC_006406	HEATR5A	chr14:31760993-31858181	-0.532554	4.93001	0.0480985
XLOC_004203	P4HA3	chr11:73977701-74022699	-2.05083	0.448562	0.0483421
XLOC_007795	HP	chr16:72088507-72094955	-0.762564	8.0178	0.0483512
XLOC_002413	PLAU	chr10:75669726-75682535	-1.54557	1.23962	0.0488009
XLOC_001614	SLC25A24	chr1:108677446-108742974	-0.982091	3.31803	0.0493108
XLOC_000320	WDR65	chr1:43629844-43720029	-1.86926	0.583395	0.0497995

## Sheet: non-detect vs high BPA
			Methylplex	RNA-seq
gene_id	gene	locus	no_hi_logFC	no_hi_logCPM	no_hi_PValue
XLOC_022252	PAGE4	chrX:49593905-49598570	-7.26294	3.09084	1.65474e-06
XLOC_016590	MSX2	chr5:174151574-174157902	-7.9295	1.54036	2.9813e-05
XLOC_015567	SPP1	chr4:88896801-88904563	-1.44237	5.31602	3.5784e-05
XLOC_016810	HAPLN1	chr5:82934016-83016896	-2.59327	2.93205	4.11772e-05
XLOC_002579	ADRB1	chr10:115803805-115806667	-7.84739	1.46256	5.31083e-05
XLOC_003430	SLC22A11	chr11:64323097-64338999	-5.87665	2.5641	6.04286e-05
XLOC_016017	PITX2	chr4:111538579-111558508	-6.10013	1.93684	6.14565e-05
XLOC_016709	C9	chr5:39284377-39364655	-4.0807	2.68008	6.46054e-05
XLOC_005324	TMBIM4	chr12:66530716-66563807	-0.626695	6.18199	9.86649e-05
XLOC_019493	IGFBP1	chr7:45927958-45933267	-1.288	7.37157	0.000106832
XLOC_001271	PLA2G2A	chr1:20301923-20306932	-3.38717	3.15177	0.000113653
XLOC_022492	VGLL1	chrX:135614310-135638966	-6.14065	1.96291	0.000172927
XLOC_000150	CDA	chr1:20915443-20945400	-1.92587	2.67381	0.000234913
XLOC_001685	FCGR1B	chr1:120926907-120935944	-5.25988	1.12517	0.000241901
XLOC_007262	GRAMD2	chr15:72452146-72490136	-4.18226	1.82691	0.000246733
XLOC_006553	ISM2	chr14:77940737-77965210	-4.58348	3.33639	0.000252969
XLOC_021381	COL15A1	chr9:101706137-101833068	-2.58592	3.07815	0.000263415
XLOC_019865	ABP1	chr7:150549572-150558379	-3.64686	2.84858	0.000324497
XLOC_000633	FCGR1A	chr1:149754244-149783928	-3.09212	2.05916	0.000638029
XLOC_006496	GPX2	chr14:65405871-65409531	-2.4056	3.60946	0.000650098
XLOC_014791	GRIP2	chr3:14444105-14583588	-1.89142	2.18016	0.000715414
XLOC_008751	ACE	chr17:61554421-61575741	-1.61236	2.76469	0.00074521
XLOC_000382	FAM159A	chr1:53099065-53122737	-2.48879	1.45793	0.00077196
XLOC_011535	CLIP4	chr2:29338307-29406679	-1.47223	3.349	0.000797405
XLOC_011467	ATP6V1C2	chr2:10861774-10952960	-1.2718	4.04358	0.000807881
XLOC_009612	APCDD1	chr18:10454624-10488698	-1.87369	2.32883	0.000844124
XLOC_014969	WNT5A	chr3:55499742-55521331	-1.07461	3.91294	0.000942783
XLOC_020259	WNT2	chr7:116916685-116963343	-2.71228	2.30922	0.000953158
XLOC_022405	NRK	chrX:105066535-105202602	-2.73016	2.34437	0.000962211
XLOC_021432	PAPPA	chr9:118916070-119164600	-1.62589	3.26331	0.00104472
XLOC_001788	S100A13	chr1:153591275-153617979	-0.761909	5.41635	0.00106381
XLOC_015238	RPL22L1	chr3:170582664-170588045	-0.651799	6.02523	0.00108029
XLOC_000801	HSPA7	chr1:161575848-161578341	-2.30908	2.97777	0.0010881
XLOC_020582	TRIM55	chr8:67039277-67087718	-0.668014	5.49461	0.00112635
XLOC_013484	MX1	chr21:42792519-42831141	-1.03726	5.11611	0.00116444
XLOC_009202	KRT23	chr17:39078951-39093836	-4.35029	1.0437	0.00137311
XLOC_005049	OLR1	chr12:10310898-10324790	-2.18152	3.04771	0.00142301
XLOC_015019	VGLL3	chr3:86987122-87040257	-1.26689	3.15448	0.00144039
XLOC_019419	GPNMB	chr7:23286315-23314729	-0.885835	4.3146	0.00151535
XLOC_002648	CYP2E1	chr10:135340866-135352620	-3.87918	1.53336	0.00166471
XLOC_012675	CRYGD	chr2:208986330-208989313	-4.30416	0.0716335	0.00167657
XLOC_011798	MARCO	chr2:119699744-119752236	-1.15982	5.21735	0.00176528
XLOC_020529	HTRA4	chr8:38831667-38846181	-4.27061	0.994833	0.00184354
XLOC_011364	LILRA6	chr19:54740468-54746724	-1.51252	3.28993	0.00194411
XLOC_009546	NOTUM	chr17:79910382-79919057	-2.72263	2.10762	0.00196352
XLOC_020312	SLC13A4	chr7:135365986-135412933	-2.29625	2.92539	0.00196634
XLOC_020857	STC1	chr8:23699433-23712320	-1.8724	2.23629	0.00209218
XLOC_020858	NEFL	chr8:24808468-24814131	-4.37379	0.293461	0.00217491
XLOC_016377	AQPEP	chr5:115298150-115363299	-4.733	0.624523	0.00221684
XLOC_022129	EGFL6	chrX:13587693-13651694	-2.52294	2.99856	0.00224205
XLOC_016334	VCAN	chr5:82767492-82878122	-0.793049	5.82608	0.00224221
XLOC_010622	EPS8L1	chr19:55587220-55599291	-2.05596	2.32028	0.00231513
XLOC_013638	SIK1	chr21:44834397-44847002	-0.798734	5.3717	0.002523
XLOC_004583	PDZRN4	chr12:41582249-41968392	-3.01458	0.317678	0.00263545
XLOC_002837	C10orf54	chr10:73156690-73575704	-0.742856	5.07539	0.0027165
XLOC_009412	CSH1	chr17:61972272-61973987	-3.11729	2.67417	0.00292013
XLOC_014283	MYRIP	chr3:39851302-40353915	-2.03167	1.37081	0.00292656
XLOC_002407	NUDT13	chr10:74870209-74891581	-1.15793	3.33077	0.00300521
XLOC_008658	LOC644246	chr17:44107281-44302740	-0.994776	4.03931	0.00317848
XLOC_011139	PSG3	chr19:43225793-43244668	-4.44022	0.322391	0.00322078
XLOC_016248	GPX8	chr5:54408798-54469005	-0.56114	5.63135	0.00333105
XLOC_005181	FKBP11	chr12:49315741-49319330	-1.18403	3.38712	0.00363741
XLOC_017898	UNC5CL	chr6:40994639-41006938	-1.31788	4.29822	0.00364514
XLOC_000453	IFI44L	chr1:79086087-79111830	-0.963779	4.27118	0.00371855
XLOC_021520	AIF1L	chr9:133971862-133998539	-1.80594	2.49677	0.00376881
XLOC_017681	TFAP2A	chr6:10396915-10419797	-3.441	1.11789	0.00385169
XLOC_009794	DSC3	chr18:28570051-28622781	-2.12031	1.81352	0.00391631
XLOC_019410	ITGB8	chr7:20370724-20455382	-1.57515	2.57676	0.00404293
XLOC_009714	SERPINB2	chr18:61554938-61571124	-3.36132	1.02861	0.0041001
XLOC_001858	CD5L	chr1:157800703-157811634	-0.545817	6.88481	0.0042253
XLOC_008470	LGALS9	chr17:25958173-25976586	-0.696929	5.027	0.0043665
XLOC_019408	AHR	chr7:17338275-17385775	-0.597332	5.50998	0.00456042
XLOC_008521	CCL2	chr17:32582295-32584220	-1.27727	4.63612	0.00459846
XLOC_022186	CYBB	chrX:37639269-37672714	-0.521884	5.88195	0.00465115
XLOC_012650	PPIL3	chr2:201735678-201753849	-0.592586	4.89805	0.0046658
XLOC_006163	IFI27	chr14:94577078-94583033	-1.02927	4.1037	0.00468126
XLOC_013889	FAM118A	chr22:45705080-45737836	-0.64828	6.87617	0.00496377
XLOC_001515	TACSTD2	chr1:59041094-59043166	-2.53849	0.841391	0.00500035
XLOC_003354	MS4A4A	chr11:60048138-60076445	-0.890547	4.18006	0.00514696
XLOC_015695	TMEM144	chr4:159131400-159176439	-1.16957	2.86925	0.00523296
XLOC_022719	XAGE3	chrX:52891557-52897119	-2.69758	1.56567	0.0052885
XLOC_015929	CXCL10	chr4:76932336-77033955	-2.29858	1.93755	0.0054326
XLOC_003790	PHLDA2	chr11:2949502-2950650	-2.46468	2.85929	0.00561011
XLOC_021873	KLF4	chr9:110247132-110252047	-0.866914	3.6972	0.00608128
XLOC_017687	ERVFRDE1	chr6:11094265-11138969	-2.14717	1.86066	0.00616694
XLOC_012292	EFEMP1	chr2:56093101-56150932	-1.9508	3.53657	0.00626886
XLOC_017975	COL21A1	chr6:55921387-56112378	-1.02506	3.17235	0.00639614
XLOC_002558	GSTO2	chr10:106028630-106059176	-0.996715	4.64448	0.00664965
XLOC_010232	FXYD3	chr19:35606731-35615228	-3.03484	1.32782	0.00668484
XLOC_004096	PLA2G16	chr11:63341943-63381941	-0.604036	5.49761	0.00674928
XLOC_020531	ADAM32	chr8:38965049-39142436	-2.16896	0.705597	0.00688679
XLOC_010532	HERV-V1	chr19:53517343-53519833	-3.82516	1.09755	0.00703767
XLOC_009694	ST8SIA3	chr18:55019720-55036161	-1.18959	4.56393	0.00703871
XLOC_015708	TLL1	chr4:166794409-167024993	-3.37378	0.744927	0.00704518
XLOC_015649	PCDH10	chr4:134070469-134112732	-2.52683	1.2946	0.00705443
XLOC_013100	BIRC7	chr20:61867275-61871854	-3.66963	0.365969	0.00708193
XLOC_016870	FBN2	chr5:127593600-127873735	-0.865069	5.31753	0.00711708
XLOC_003003	EMX2OS	chr10:119243803-119309057	-3.47606	0.850322	0.00714537
XLOC_016907	SPOCK1	chr5:136310986-136835018	-2.11312	2.36245	0.00717484
XLOC_002129	LEFTY2	chr1:226124297-226129083	-1.9187	1.44203	0.00725814
XLOC_013602	RCAN1	chr21:35888783-35987382	-0.615115	6.64535	0.00745926
XLOC_016242	FST	chr5:52776594-52781904	-0.47571	6.80881	0.00755511
XLOC_009410	CSH2	chr17:61949371-61951089	-2.74984	1.28465	0.00759767
XLOC_005393	ANKS1B	chr12:99039077-100378432	-1.7011	1.82498	0.00763842
XLOC_020304	PODXL	chr7:131185020-131241376	-0.632072	4.62659	0.00769144
XLOC_005231	KRT77	chr12:53083410-53097247	-3.60613	0.482324	0.00784399
XLOC_020871	SCARA5	chr8:27727398-27850369	-2.60852	1.65277	0.0078619
XLOC_022921	HS6ST2	chrX:131760037-132095423	-0.994994	4.16083	0.00791759
XLOC_008847	CBX2	chr17:77751976-77761449	-1.09297	2.71131	0.0079525
XLOC_001331	IFI6	chr1:27992571-27998724	-0.577536	5.97276	0.00816557
XLOC_013006	PI3	chr20:43803539-43805185	-4.56454	0.408054	0.00839744
XLOC_015685	FGB	chr4:155484131-155493915	-0.391375	10.5042	0.0085615
XLOC_006392	ADCY4	chr14:24787554-24804277	-1.11419	3.17484	0.00859063
XLOC_019558	CLDN4	chr7:73245192-73247015	-1.71932	1.75799	0.00895612
XLOC_011527	FOSL2	chr2:28615778-28637516	-1.06065	3.64246	0.00895716
XLOC_000630	FCGR1C	chr1:149369293-149378297	-3.081	0.382382	0.00910662
XLOC_020636	ESRP1	chr8:95653363-95719694	-4.44022	0.286501	0.00911838
XLOC_016220	SLC1A3	chr5:36606456-36688436	-1.25615	2.88797	0.00914494
XLOC_002758	C10orf10	chr10:45455218-45490172	-0.977069	5.88082	0.00919949
XLOC_000769	CADM3	chr1:159141376-159172932	-1.893	2.38684	0.00927887
XLOC_011501	KCNK3	chr2:26915580-26954066	-2.92294	1.4449	0.00948761
XLOC_016934	CD14	chr5:140011312-140013286	-0.481067	6.4735	0.00950166
XLOC_007715	GPR56	chr16:57653909-57698944	-0.810656	4.78254	0.00953592
XLOC_016899	CXCL14	chr5:134906370-134914969	-0.859348	5.10309	0.00973108
XLOC_002247	GATA3	chr10:8096666-8117164	-1.64215	2.46199	0.00984288
XLOC_004636	KRT7	chr12:52626953-52642709	-2.71865	2.7948	0.0101492
XLOC_011969	AOX1	chr2:201450730-201536217	-1.5184	2.96372	0.0104267
XLOC_021306	RORB	chr9:77112251-77302117	-3.42583	0.740876	0.0105064
XLOC_004044	MS4A6A	chr11:59939079-59950674	-0.436921	6.84865	0.0105484
XLOC_006591	IFI27L2	chr14:94594117-94595957	-0.857767	3.67775	0.0105583
XLOC_015657	IL15	chr4:142557753-142654612	-1.67209	1.7872	0.0106233
XLOC_007326	RPS17	chr15:82821160-82824865	-0.412154	7.29763	0.0107292
XLOC_003226	RCN1	chr11:32112476-32127272	-0.401163	6.71823	0.0107514
XLOC_008951	GPR172B	chr17:4935896-4938727	-2.63584	1.38194	0.0109108
XLOC_016518	SLC26A2	chr5:149340299-149366963	-0.809133	3.72379	0.0111393
XLOC_003648	NNMT	chr11:114166534-114183238	-2.55827	1.74796	0.011182
XLOC_011147	PSG5	chr19:43671894-43690688	-3.47007	0.199525	0.0111861
XLOC_001330	FGR	chr1:27938800-27961727	-1.16697	3.5987	0.0111987
XLOC_016199	BASP1	chr5:17217749-17276943	-0.520685	5.64409	0.0114204
XLOC_014724	TP63	chr3:189349215-189615068	-3.40171	1.084	0.0115448
XLOC_013891	FBLN1	chr22:45898718-45997014	-0.483746	5.81552	0.0116083
XLOC_006557	DIO2	chr14:80663868-80678525	-3.47007	0.23371	0.0117661
XLOC_005930	RNASE3	chr14:21359561-21360507	-1.81032	2.23523	0.0117979
XLOC_005291	RDH16	chr12:57345215-57351418	-0.832477	3.52337	0.011972
XLOC_010096	CD97	chr19:14492212-14519535	-0.65692	4.29105	0.0120362
XLOC_011287	NAPSB	chr19:50837056-50848005	-1.29731	2.5746	0.0122936
XLOC_000710	ATP8B2	chr1:154298035-154323780	-0.66868	4.81171	0.012333
XLOC_000917	CFHR4	chr1:196857211-196887763	-1.28438	4.07051	0.0124323
XLOC_000939	ELF3	chr1:201979689-201986315	-1.22998	3.87507	0.0124356
XLOC_009291	GJC1	chr17:42875815-42908179	-1.04672	3.38257	0.012477
XLOC_003198	SAA1	chr11:18287807-18291523	-2.67433	1.20357	0.0126772
XLOC_009036	FAM18B2	chr17:15405577-15466945	-0.565433	5.57634	0.0128045
XLOC_021194	INSL4	chr9:5231418-5233967	-3.31983	0.0695202	0.0128676
XLOC_010074	JUNB	chr19:12902309-12904125	-0.432949	6.23467	0.0129019
XLOC_002098	NCRNA00292	chr1:213029945-213031480	-1.4658	2.33172	0.0131194
XLOC_008816	ITGB4	chr17:73717515-73753899	-1.31646	3.45911	0.0134446
XLOC_010769	LRG1	chr19:4537226-4540036	-1.09117	5.52796	0.0134755
XLOC_001761	FLG	chr1:152274650-152297679	-2.18967	1.52488	0.013643
XLOC_012300	LOC339803	chr2:61368726-61372110	-0.728004	3.90809	0.0137915
XLOC_014629	MME	chr3:154797435-154901518	-1.50253	3.20903	0.0138032
XLOC_013351	BMP7	chr20:55743808-55841707	-1.24837	3.02377	0.0139225
XLOC_009348	DLX3	chr17:48067368-48072588	-4.15392	0.0127308	0.0139551
XLOC_005956	DHRS2	chr14:24105572-24114848	-1.55378	2.32948	0.0140046
XLOC_004246	CTSC	chr11:88026759-88070941	-0.48071	6.50598	0.0141157
XLOC_021991	PTGES	chr9:132500614-132515344	-2.20281	1.12074	0.0143403
XLOC_000406	L1TD1	chr1:62660473-62678001	-1.3516	2.53441	0.014386
XLOC_009683	MAPK4	chr18:48086483-48258196	-2.51809	0.647081	0.0144037
XLOC_016393	PRDM6	chr5:122424840-122523745	-2.17636	1.34631	0.0147241
XLOC_013612	ERG	chr21:39751949-40033704	-0.527615	5.01804	0.0147521
XLOC_018210	RPS6KA2	chr6:166822853-167275771	-0.819637	3.59776	0.0153225
XLOC_020879	DUSP4	chr8:29193616-29208185	-1.86876	0.702819	0.0153234
XLOC_007646	ITGAM	chr16:31271287-31344213	-0.967569	3.81825	0.0156501
XLOC_016915	GFRA3	chr5:137588068-137610253	-0.922505	4.23757	0.0158663
XLOC_013983	DERL3	chr22:24129149-24181199	-0.860267	3.79325	0.0159239
XLOC_016431	TXNDC15	chr5:134209459-134237323	-0.469426	6.01471	0.016347
XLOC_015363	ADRA2C	chr4:3768295-3770253	-1.54877	1.85594	0.0163792
XLOC_017031	STC2	chr5:172741725-172756506	-1.95413	1.50461	0.0164721
XLOC_010777	PLAC2	chr19:5558177-5568005	-2.63041	0.405527	0.0164984
XLOC_000931	PKP1	chr1:201252579-201302121	-3.39691	0.241857	0.0166755
XLOC_010505	SIGLEC7	chr19:51645557-51656783	-0.840504	3.36691	0.0166868
XLOC_019796	LOC100131199	chr7:140774031-141180179	-2.26776	0.668893	0.0168413
XLOC_006341	RNASE1	chr14:21269514-21271036	-0.623182	5.26229	0.0168487
XLOC_009404	CYB561	chr17:61509664-61523722	-1.03298	3.2115	0.0168864
XLOC_003595	AMOTL1	chr11:94501507-94609918	-0.408267	5.89938	0.016967
XLOC_013831	KDELR3	chr22:38864082-38902345	-0.575668	5.27183	0.0172343
XLOC_017786	IER3	chr6:30710975-30712327	-0.667877	4.6299	0.0173641
XLOC_009937	GADD45B	chr19:2476122-2478257	-0.584089	5.53836	0.017375
XLOC_001596	ARHGAP29	chr1:94634462-94703307	-0.620596	5.28328	0.0173834
XLOC_005259	PPP1R1A	chr12:54973023-54982443	-0.333056	6.82234	0.0174631
XLOC_016068	FREM3	chr4:144498560-144621828	-3.39691	0.259866	0.0175596
XLOC_016730	HCN1	chr5:45259351-45696220	-2.7947	0.176763	0.0176958
XLOC_011136	CXCL17	chr19:42932694-42947136	-1.77026	1.72089	0.0177626
XLOC_003037	ADAM12	chr10:127702901-128077127	-1.50213	2.85919	0.0177827
XLOC_022455	MCTS1	chrX:119737743-119755016	-0.383964	6.06586	0.0178991
XLOC_009555	SECTM1	chr17:80278899-80291921	-0.703663	3.92125	0.0180211
XLOC_013440	HUNK	chr21:33245627-33376377	-1.18882	2.57521	0.0180716
XLOC_013662	C21orf122	chr21:46490870-46493126	-1.13982	2.10563	0.0181845
XLOC_020375	ATG9B	chr7:150688143-150721586	-2.32404	1.27027	0.0185414
XLOC_015832	SEL1L3	chr4:25749048-25864610	-0.890967	3.36738	0.0186831
XLOC_015528	AREG	chr4:75310852-75320726	-2.7947	0.12531	0.0187436
XLOC_012789	PP14571	chr2:241375114-241407495	-3.37378	0.689734	0.0189011
XLOC_001419	MYCL1	chr1:40361095-40367687	-0.993785	2.67341	0.0189625
XLOC_013967	YPEL1	chr22:22020272-22090071	-0.578041	4.95854	0.0192812
XLOC_017483	PRDM1	chr6:106534194-106557814	-1.03704	2.36659	0.0197469
XLOC_010394	PPM1N	chr19:46001730-46005764	-1.4213	1.50169	0.0198897
XLOC_021864	GRIN3A	chr9:104331633-104500862	-1.40357	1.81537	0.0201263
XLOC_017661	SERPINB9	chr6:2887503-2903545	-0.608751	5.04497	0.0203238
XLOC_008504	ADAP2	chr17:29248753-29286211	-0.746485	3.9857	0.0206502
XLOC_020298	COPG2,TSGA13	chr7:130126045-130371406	-0.762957	3.64443	0.021071
XLOC_004529	EMP1	chr12:13349601-13369708	-0.902933	3.71027	0.0211006
XLOC_003207	HTATIP2	chr11:20385230-20405329	-0.391791	5.5249	0.0212783
XLOC_010783	FUT6	chr19:5830636-5839742	-1.45753	1.9128	0.0213213
XLOC_019492	ADCY1	chr7:45614124-45762714	-1.2896	2.2696	0.021503
XLOC_004882	OAS3	chr12:113376248-113411054	-0.580662	4.97916	0.0216648
XLOC_015414	SLIT2	chr4:20255234-20620788	-1.56516	1.32738	0.0219345
XLOC_002030	LMOD1	chr1:201865583-201915716	-1.44481	2.29636	0.0219805
XLOC_017222	HLA-G	chr6:29794755-29798899	-3.31983	0.0905926	0.0221546
XLOC_016946	PCDH12	chr5:141324529-141338627	-0.524998	4.83859	0.0226556
XLOC_005156	SLC38A1	chr12:46576840-46663208	-0.601668	4.7575	0.0227102
XLOC_007678	LPCAT2	chr16:55542912-55620582	-0.76276	4.09823	0.022931
XLOC_019862	GIMAP1,GIMAP1-GIMAP5,GIMAP5	chr7:150413644-150440737	-0.578299	5.25334	0.0229848
XLOC_014528	KALRN	chr3:123813557-124440036	-0.493195	4.86189	0.0231339
XLOC_015792	LOC100129931	chr4:6911170-7059677	-2.39376	0.536293	0.023142
XLOC_007544	ITPRIPL2	chr16:19125253-19132952	-0.551161	4.64148	0.0232933
XLOC_014032	SELM	chr22:31500762-31503551	-1.55328	1.09497	0.0232978
XLOC_011687	GNLY	chr2:85921413-85925875	-1.74426	2.34371	0.023522
XLOC_022870	LRCH2	chrX:114345182-114468635	-1.19557	1.84814	0.0235721
XLOC_013088	SLCO4A1	chr20:61273796-61303647	-1.41034	2.17754	0.0236756
XLOC_021519	LAMC3	chr9:133884503-133968446	-0.789106	3.71178	0.024327
XLOC_017840	TAP2	chr6:32789609-32806547	-0.644582	4.00624	0.0244251
XLOC_005017	C1R	chr12:7187514-7245043	-0.557238	7.29925	0.0245436
XLOC_018121	VNN3	chr6:133043925-133055904	-0.718375	5.20876	0.0245772
XLOC_009504	SOCS3	chr17:76352858-76356158	-0.740462	5.01504	0.0247784
XLOC_014395	IL17RB	chr3:53880576-53899827	-0.417473	6.29086	0.0249632
XLOC_016066	RNF150	chr4:141786724-142054616	-1.16571	2.04662	0.0250127
XLOC_017255	MICB	chr6:31465854-31478901	-1.02054	2.59109	0.0250918
XLOC_012953	MMP24	chr20:33814538-33864804	-0.593491	4.50558	0.025278
XLOC_015148	ANAPC13	chr3:134196545-134293855	-0.483872	5.47011	0.0252853
XLOC_010911	LOC284454,MIR24-2	chr19:13945329-13947173	-0.945698	2.72827	0.0252868
XLOC_016340	GPR98	chr5:89854616-90460033	-0.79485	3.53185	0.0253159
XLOC_016270	NLN	chr5:65018022-65125111	-0.459365	5.24544	0.0253988
XLOC_008788	TTYH2	chr17:72209695-72258157	-0.884471	3.31681	0.0258255
XLOC_013482	FAM3B	chr21:42688660-42729654	-0.567913	5.96987	0.0260576
XLOC_016206	PDZD2	chr5:31799030-32111038	-0.832701	3.76506	0.0262286
XLOC_003529	P2RY6	chr11:72975569-73009664	-1.10857	2.21421	0.0263134
XLOC_005404	IGF1	chr12:102789644-102874378	-1.16619	2.52195	0.0268975
XLOC_007795	HP	chr16:72088507-72094955	-0.822272	7.98397	0.0271903
XLOC_014507	PLA1A	chr3:119316721-119348658	-0.50349	4.85913	0.0272435
XLOC_002720	ACBD5	chr10:27484142-27531068	-0.425456	5.49803	0.0272815
XLOC_007144	ELL3	chr15:44038589-44094769	-1.04781	2.89473	0.0273859
XLOC_017841	PSMB8	chr6:32808493-32821748	-0.89499	3.05302	0.0276148
XLOC_007231	CILP	chr15:65488336-65503840	-1.60445	1.39289	0.0276256
XLOC_016453	PSD2	chr5:139175405-139224048	-1.99368	0.644647	0.0276657
XLOC_015102	SLC12A8	chr3:124801479-124931609	-0.887226	3.01077	0.0276932
XLOC_017963	GSTA2	chr6:52614884-52628361	-0.569037	6.66969	0.0276942
XLOC_000942	LGR6	chr1:202163117-202288889	-1.79412	0.423348	0.0279319
XLOC_000725	TRIM46	chr1:155146359-155157445	-2.00737	0.463985	0.0280136
XLOC_009600	ARHGAP28	chr18:6834431-6915712	-0.742574	3.73815	0.0280605
XLOC_010139	SLC27A1	chr19:17581299-17616977	-0.595884	4.51898	0.0282289
XLOC_002697	CUBN	chr10:16865964-17171816	-1.3355	2.24604	0.0282657
XLOC_000321	TMEM125	chr1:43735664-43739673	-1.38618	2.17645	0.0284154
XLOC_018123	C6orf192	chr6:133090506-133119747	-0.472146	5.32985	0.0285059
XLOC_021484	SLC25A25	chr9:130830478-130871524	-0.407877	5.85141	0.0285756
XLOC_003819	HBB	chr11:5246695-5248301	-0.316536	8.30794	0.0287672
XLOC_005034	MFAP5	chr12:8798539-8815433	-2.73859	0.750542	0.0288561
XLOC_005422	CMKLR1	chr12:108681820-108733094	-0.455044	4.91142	0.0288602
XLOC_017671	LYRM4	chr6:5108652-5261172	-0.417735	5.87017	0.0289077
XLOC_004562	ARNTL2	chr12:27485987-27573466	-1.26894	1.44942	0.0292178
XLOC_022909	APLN	chrX:128779235-128788933	-1.6427	1.45309	0.0294445
XLOC_012573	LRP2	chr2:169983618-170219122	-1.71189	2.40191	0.0298744
XLOC_011243	PLEKHA4	chr19:49340353-49371884	-0.760192	4.25956	0.0298988
XLOC_001343	TMEM200B	chr1:29213602-29450421	-0.651784	4.60623	0.0300148
XLOC_006581	NDUFB1	chr14:92582467-92588153	-0.493165	6.29481	0.0304323
XLOC_020058	SEC61G	chr7:54819939-54826939	-0.344021	6.68277	0.030514
XLOC_007796	HPR	chr16:72097124-72111145	-0.688148	7.26306	0.0309828
XLOC_010035	ICAM1	chr19:10381516-10397291	-0.733487	5.56434	0.0310183
XLOC_008701	EPN3	chr17:48610047-48621111	-2.03721	0.865646	0.0312037
XLOC_004883	OAS2	chr12:113416273-113449528	-0.699798	4.32405	0.0312405
XLOC_011142	PSG1	chr19:43370612-43383871	-3.01458	0.350352	0.0312438
XLOC_011785	IL1RN	chr2:113875469-113891593	-0.660119	4.73205	0.0316819
XLOC_018025	CNR1	chr6:88849584-88875767	-2.01454	1.71106	0.03178
XLOC_005577	C13orf33	chr13:31480311-31499709	-1.62814	1.85466	0.0320027
XLOC_021856	ANKS6	chr9:101494290-101558794	-0.545795	4.32372	0.0321147
XLOC_007113	RHOV	chr15:41164411-41166487	-1.57074	1.06515	0.0321288
XLOC_004176	MRGPRF	chr11:68771861-68780850	-0.711419	4.08392	0.0321708
XLOC_020933	SBF1P1	chr8:56015016-56438710	-2.94494	0.415753	0.0324294
XLOC_020038	MYO1G	chr7:45002259-45018704	-0.821071	3.25105	0.0324306
XLOC_001576	GBP2	chr1:89573309-89591799	-0.83199	3.18618	0.0324454
XLOC_009244	LEPREL4	chr17:39958204-39968451	-0.53191	4.35566	0.032583
XLOC_001707	GJA5	chr1:147228331-147245484	-0.935443	3.14401	0.0326661
XLOC_008715	NOG	chr17:54671059-54672951	-1.92471	0.933094	0.0329093
XLOC_004367	TRIM29	chr11:119981993-120008863	-1.3379	1.98282	0.033082
XLOC_015987	RG9MTD2	chr4:100467863-100485189	-0.530173	4.26678	0.0331872
XLOC_013718	SDF2L1	chr22:21996541-21998588	-0.531675	5.51709	0.0333468
XLOC_015724	ODZ3	chr4:183245136-183724177	-1.37323	2.48688	0.0334354
XLOC_006927	MPI	chr15:75182409-75190565	-0.431816	5.31966	0.0335778
XLOC_010301	ZFP36	chr19:39897486-39900045	-0.365572	6.9094	0.033775
XLOC_010517	FPR2	chr19:52264452-52273779	-2.18453	0.327638	0.0339192
XLOC_013371	LAMA5	chr20:60884120-60942368	-0.625682	5.0263	0.0340625
XLOC_000365	CYP4B1	chr1:47264669-47285021	-2.11287	0.703382	0.0341073
XLOC_000008	ISG15	chr1:948846-949919	-0.721336	4.29988	0.0342526
XLOC_004203	P4HA3	chr11:73977701-74022699	-2.2577	0.394537	0.0342922
XLOC_013237	C20orf203	chr20:31219426-31239783	-2.39376	0.586321	0.034494
XLOC_013244	PXMP4	chr20:32290549-32308136	-0.383178	5.7306	0.0345301
XLOC_001001	ATF3	chr1:212738696-212794116	-0.873949	3.34756	0.0345978
XLOC_005667	CLDN10	chr13:96085852-96296957	-1.74443	0.613623	0.0348283
XLOC_006916	LOXL1	chr15:74218788-74244478	-1.16138	2.26069	0.0348764
XLOC_015183	TM4SF18	chr3:149036284-149051548	-0.618886	3.83146	0.0349843
XLOC_002464	IFIT3	chr10:91087601-91100725	-0.613488	4.49475	0.0350248
XLOC_002864	COMTD1	chr10:76993728-76995770	-0.453458	5.29307	0.0352054
XLOC_009443	FLJ36644	chr17:68163101-68165543	-2.02603	0.189335	0.0352524
XLOC_005311	LRIG3	chr12:59265936-59314262	-0.516134	4.6816	0.0353084
XLOC_004701	MYL6	chr12:56552044-56555366	-0.296806	7.98746	0.0355105
XLOC_007307	CIB2	chr15:78396990-78423878	-0.662044	3.69383	0.0355453
XLOC_003866	RIC3	chr11:8060179-8190590	-0.925694	2.91176	0.0355554
XLOC_005849	KCTD12	chr13:77454303-77460540	-0.504989	4.72975	0.0355708
XLOC_013356	PMEPA1	chr20:56223451-56286541	-0.83199	3.20987	0.0355979
XLOC_013059	TFAP2C	chr20:55204357-55214338	-2.63399	1.00866	0.0360324
XLOC_000773	APCS	chr1:159557615-159558661	-1.28372	3.96595	0.0362428
XLOC_011323	SIGLEC6	chr19:52022783-52035110	-2.37378	0.977241	0.036488
XLOC_005593	FREM2	chr13:39261172-39461267	-1.28759	2.22815	0.0365097
XLOC_016807	RPS23	chr5:81569138-81574235	-0.33576	8.35496	0.0366297
XLOC_001733	CTSS	chr1:150702671-150738433	-0.397086	6.2608	0.0366728
XLOC_016031	SEC24D	chr4:119643977-119757326	-0.470471	5.04694	0.0366863
XLOC_002294	APBB1IP	chr10:26727265-26856732	-0.400374	6.20289	0.0368824
XLOC_002845	P4HA1	chr10:74766979-74856732	-0.636223	4.34302	0.0370042
XLOC_017365	GNMT	chr6:42928499-42946981	-0.558838	4.29669	0.0370326
XLOC_019742	C7orf68	chr7:128095883-128098472	-0.854467	2.91274	0.0372287
XLOC_018209	BRP44L	chr6:166778407-166796486	-0.371731	5.79867	0.0372635
XLOC_015858	GABRA4	chr4:46920916-46995580	-2.78882	0.987974	0.037342
XLOC_007206	ANXA2	chr15:60639349-60690185	-0.353168	6.04503	0.0373731
XLOC_015524	CXCL1	chr4:74735108-74736955	-2.32733	0.434119	0.0374107
XLOC_015521	IL8	chr4:74606274-74609433	-1.3466	2.73291	0.037458
XLOC_006758	C15orf41	chr15:36871811-37110707	-0.655448	3.63814	0.0375945
XLOC_009113	SLC6A4	chr17:28523377-28562954	-0.884471	3.32949	0.0377312
XLOC_004295	CARD17,CASP1	chr11:104896236-104972158	-0.784589	3.33425	0.0378512
XLOC_012558	KCNH7	chr2:163227916-163695240	-1.3065	1.38716	0.0379826
XLOC_003083	CD151	chr11:832951-838835	-0.390039	5.82805	0.0380629
XLOC_008186	PSMB10	chr16:67968406-67970753	-0.485051	4.80728	0.0381034
XLOC_015281	RPL39L	chr3:186838740-186857263	-0.654547	3.76697	0.0381068
XLOC_022368	PCDH11X	chrX:91034259-91878228	-2.32524	0.969038	0.0381158
XLOC_005848	COMMD6	chr13:76099349-76111991	-0.325379	6.59818	0.0381676
XLOC_011477	MYCN	chr2:16080019-16087129	-1.25419	1.94831	0.0386623
XLOC_012914	COX4I2	chr20:30225690-30232800	-2.71328	0.033159	0.0388193
XLOC_021886	LPAR1	chr9:113636053-113800365	-1.084	2.14066	0.0390632
XLOC_015374	S100P	chr4:6695565-6698897	-1.55869	1.82855	0.0390681
XLOC_001049	C1orf69	chr1:228353428-228369958	-0.39429	6.34419	0.0390705
XLOC_014924	HYAL3,NAT6	chr3:50330261-50336899	-0.409991	5.01504	0.0391189
XLOC_004152	POLD4	chr11:67085309-67159158	-0.295623	6.53473	0.0394268
XLOC_000866	PAPPA2	chr1:176432306-176811970	-2.4713	1.45081	0.0395421
XLOC_000893	LAMC2	chr1:183155173-183214262	-1.38077	1.57689	0.0396358
XLOC_000454	IFI44	chr1:79115476-79129763	-0.797878	3.67437	0.0397579
XLOC_014573	SRPRB	chr3:133502876-133540336	-0.397323	6.44196	0.0399091
XLOC_004633	NR4A1	chr12:52445190-52453287	-0.54732	4.7395	0.0400449
XLOC_016871	HINT1	chr5:130494874-130501034	-0.280522	7.84134	0.0401149
XLOC_015186	COMMD2	chr3:149456256-149470286	-0.379674	5.44522	0.0401433
XLOC_022602	FAM9A	chrX:8758836-8769424	-0.988431	4.91713	0.0401486
XLOC_004319	TIMM8B	chr11:111944967-111957522	-0.331657	6.72729	0.0401672
XLOC_014077	BAIAP2L2	chr22:38480895-38506676	-1.5381	1.31779	0.0406283
XLOC_001906	FCGR3A	chr1:161511550-161520413	-0.366142	6.082	0.0410069
XLOC_019957	TOMM7	chr7:22852251-22862421	-0.299993	6.62656	0.0410823
XLOC_006406	HEATR5A	chr14:31760993-31858181	-0.516844	4.93394	0.0412566
XLOC_008203	EXOSC6	chr16:70284133-70285833	-0.41893	5.07188	0.0413258
XLOC_022273	XAGE2,XAGE2B	chrX:52112077-52118822	-2.76034	0.455457	0.041415
XLOC_006819	C15orf48,MIR147B	chr15:45722762-45725647	-2.32733	0.434536	0.0414402
XLOC_020695	NDUFB9	chr8:125551342-125562227	-0.273834	7.61004	0.0416883
XLOC_012551	PLA2R1	chr2:160797259-160919126	-1.53704	0.917148	0.0416997
XLOC_019891	WDR60	chr7:158649268-158738883	-0.411462	5.37852	0.0417846
XLOC_016030	PRSS12	chr4:119201192-119273922	-1.71628	1.49872	0.0418692
XLOC_004885	CCDC42B	chr12:113587662-113623284	-0.912132	2.21859	0.042082
XLOC_008686	ABI3	chr17:47283595-47300587	-0.515465	4.32889	0.0422076
XLOC_019934	THSD7A	chr7:11410061-11871824	-0.818842	3.18895	0.0422223
XLOC_010720	UQCR11	chr19:1597153-1605483	-0.28473	7.08637	0.0423264
XLOC_012106	CXCR7	chr2:237478379-237490994	-0.620764	4.00383	0.042345
XLOC_002501	PGAM1	chr10:99186026-99193198	-0.452757	5.01146	0.0423568
XLOC_022592	ARSE	chrX:2852672-2882494	-0.303103	6.65567	0.0423861
XLOC_022852	TSC22D3	chrX:106956451-107019017	-0.787955	4.61029	0.0424698
XLOC_013547	ATP5J	chr21:27096790-27144771	-0.292116	7.71286	0.0426402
XLOC_001069	SLC35F3	chr1:234040678-234460262	-1.00642	2.30306	0.0426419
XLOC_007064	ATP10A	chr15:25923859-26108349	-1.59103	0.961431	0.0427169
XLOC_014839	CSRNP1	chr3:39183341-39195102	-0.925694	2.89665	0.0427895
XLOC_007329	LOC727849,LOC80154	chr15:83130032-83182930	-0.90184	3.0435	0.0431858
XLOC_004776	NAV3	chr12:78225068-78606790	-0.993344	2.59412	0.0434553
XLOC_014150	C22orf34	chr22:50013289-50051190	-1.57074	1.08288	0.043481
XLOC_014727	IL1RAP	chr3:190231839-190374986	-0.364798	7.02551	0.0435935
XLOC_016224	OSMR	chr5:38845959-38935743	-0.8803	3.68157	0.0436288
XLOC_000486	RPL5	chr1:93297593-93307481	-0.275793	7.9686	0.0437094
XLOC_019936	ETV1	chr7:13930855-14031050	-0.507803	4.78785	0.0437722
XLOC_001094	FAM36A	chr1:244998638-245010243	-0.448802	5.98854	0.0438866
XLOC_014863	CCR1	chr3:46243199-46249832	-0.581001	4.52333	0.0439363
XLOC_022101	CSF2RA	chrX:1387692-1428828	-1.72499	0.888009	0.0439433
XLOC_001151	MXRA8	chr1:1288070-1293915	-1.02403	2.07461	0.0440231
XLOC_010799	TNFSF14	chr19:6663147-6670599	-1.15378	5.14531	0.0441889
XLOC_013027	EYA2	chr20:45523262-45817492	-2.32733	0.473434	0.0443043
XLOC_001762	FLG2	chr1:152321212-152332482	-2.56078	0.452971	0.0445704
XLOC_008800	CDR2L	chr17:72983726-73001892	-0.818224	2.94626	0.0447749
XLOC_005743	SHISA2	chr13:26618734-26625198	-1.01383	2.02027	0.045261
XLOC_012846	PRND	chr20:4702555-4709106	-1.30781	1.59565	0.045908
XLOC_006125	TMEM63C	chr14:77648101-77725838	-1.05303	2.91081	0.045935
XLOC_004866	C12orf24	chr12:110890290-110928192	-0.541623	4.84327	0.0460288
XLOC_002296	LOC731789	chr10:26932036-26942383	-1.98321	0.873849	0.0460916
XLOC_002947	PKD2L1	chr10:102047902-102090243	-1.04978	2.00659	0.0461927
XLOC_008840	AFMID	chr17:76183397-76203782	-0.295772	6.54738	0.0463438
XLOC_021491	SLC27A4	chr9:131102838-131123749	-0.795127	3.22017	0.0464027
XLOC_003269	CREB3L1	chr11:46299227-46342972	-0.719346	3.88381	0.046576
XLOC_007984	LITAF	chr16:11641577-11681322	-0.547082	4.7849	0.0466374
XLOC_006840	TMOD2	chr15:52043757-52108558	-0.732764	3.21187	0.0470352
XLOC_013658	ITGB2	chr21:46305867-46348753	-0.381254	5.75717	0.0472298
XLOC_002813	EGR2	chr10:64571755-64578927	-1.67099	0.879393	0.0473575
XLOC_019625	ASB4	chr7:95115212-95169543	-2.2577	0.461355	0.0475051
XLOC_006831	FGF7	chr15:49447975-49913118	-1.77703	0.972489	0.0475777
XLOC_010846	COL5A3	chr19:10070236-10121147	-1.64257	1.57532	0.0476592
XLOC_015844	C4orf34	chr4:39552545-39640481	-0.360864	5.64488	0.0477311
XLOC_012974	LBP	chr20:36974884-37005653	-1.05759	6.49168	0.0477804
XLOC_011994	NRP2	chr2:206547223-206662857	-0.393812	5.3555	0.0479566
XLOC_012542	NR4A2	chr2:157180943-157189287	-0.947152	2.36683	0.0483998
XLOC_005214	KRT80	chr12:52562779-52585784	-1.75582	1.18081	0.0485092
XLOC_013483	MX2	chr21:42733949-42780869	-1.09805	2.27634	0.0486335
XLOC_022036	DNLZ	chr9:139256351-139258241	-0.678648	4.5948	0.048734
XLOC_003369	TMEM132A	chr11:60691912-60719257	-0.762482	3.51483	0.048919
XLOC_020873	C8orf80	chr8:27879480-27941388	-0.652434	3.98422	0.0490793
XLOC_004014	PRG2	chr11:57154833-57158130	-0.486328	5.89258	0.0491137
XLOC_009236	KRT19	chr17:39679868-39684641	-0.476292	5.34907	0.0492801
XLOC_007179	MYO5C	chr15:52484514-52587995	-0.515356	4.37528	0.0493135
XLOC_012556	FAP	chr2:163027199-163100045	-1.44043	1.23376	0.0496044
XLOC_008942	PELP1	chr17:4574678-4607632	-0.306522	6.42604	0.0496561
XLOC_008036	EARS2	chr16:23533333-23568696	-0.404769	5.16896	0.049676
XLOC_019838	CNTNAP2	chr7:145813452-148118088	-1.17876	1.69575	0.0496996
XLOC_006829	GALK2	chr15:49447975-49913118	-0.443868	5.12105	0.0497103
XLOC_014953	TNNC1	chr3:52485106-52488057	-1.11808	1.7504	0.049867

## Sheet: low vs high BPA
			Methylplex	RNA-seq
gene_id	gene	locus	lo_hi_logFC	lo_hi_logCPM	lo_hi_PValue
XLOC_001330	FGR	chr1:27938800-27961727	-1.44943	3.77989	7.01567e-06
XLOC_019560	ELN	chr7:73442426-73484236	-1.24001	5.71348	1.76898e-05
XLOC_001014	TGFB2	chr1:218518675-218617961	-1.30814	3.38747	3.04281e-05
XLOC_016899	CXCL14	chr5:134906370-134914969	-0.908894	5.17308	3.06482e-05
XLOC_017143	SOX4	chr6:21593971-21598849	-0.783772	6.52923	3.14343e-05
XLOC_016088	SFRP2	chr4:154701741-154710228	-3.33414	1.79671	6.24938e-05
XLOC_021091	ANXA13	chr8:124693033-124749647	-1.18504	5.3893	9.51608e-05
XLOC_006534	LTBP2	chr14:74964885-75079034	-1.27843	4.31482	9.75689e-05
XLOC_001707	GJA5	chr1:147228331-147245484	-1.32698	3.40041	0.000140416
XLOC_002407	NUDT13	chr10:74870209-74891581	-1.33467	3.4513	0.000282909
XLOC_007646	ITGAM	chr16:31271287-31344213	-1.2112	3.97579	0.000288951
XLOC_006916	LOXL1	chr15:74218788-74244478	-1.7201	2.65678	0.000291052
XLOC_002030	LMOD1	chr1:201865583-201915716	-1.55458	2.35792	0.000299547
XLOC_020972	MSC	chr8:72753776-72987819	-1.83973	1.63299	0.000338109
XLOC_022619	ACE2	chrX:15579155-15620192	-0.775592	5.26653	0.000379304
XLOC_016572	KCNIP1	chr5:169780880-170163636	-1.85302	1.22698	0.000431862
XLOC_000930	IGFN1	chr1:201159952-201198080	-1.80596	2.30341	0.000452622
XLOC_003099	IGF2AS	chr11:2150341-2182439	-0.785196	4.96904	0.000564101
XLOC_018210	RPS6KA2	chr6:166822853-167275771	-1.07655	3.75331	0.000592214
XLOC_006392	ADCY4	chr14:24787554-24804277	-1.43502	3.36777	0.000655123
XLOC_021129	LYPD2	chr8:143831627-143833952	-3.16177	0.43113	0.000692232
XLOC_021700	CCL19	chr9:34689566-34691274	-3.68118	1.34382	0.000750688
XLOC_022025	FCN1	chr9:137801430-137809806	-1.20319	3.7273	0.000755215
XLOC_007894	TPSB2	chr16:1278335-1280185	-2.20314	2.89484	0.00076953
XLOC_002622	LOC283038	chr10:127371811-127408062	-1.5789	1.74065	0.000798584
XLOC_004724	SLC26A10	chr12:58013692-58026985	-2.18667	2.53356	0.000924088
XLOC_015308	APOD	chr3:195295572-195311076	3.67758	-0.190646	0.000946982
XLOC_016870	FBN2	chr5:127593600-127873735	-0.892893	5.31917	0.000985983
XLOC_010935	NOTCH3	chr19:15270443-15311792	-0.714334	5.31736	0.00109834
XLOC_001858	CD5L	chr1:157800703-157811634	-0.519306	6.8879	0.00121124
XLOC_005573	MTUS2	chr13:29598747-30080084	3.59637	-0.280657	0.00123934
XLOC_022765	IL2RG	chrX:70327253-70331481	-0.932454	3.97401	0.00133623
XLOC_022869	IL13RA2	chrX:114238537-114252207	-1.67976	2.71708	0.0017575
XLOC_010001	RETN	chr19:7733971-7735340	-1.23335	3.10185	0.00180901
XLOC_008751	ACE	chr17:61554421-61575741	-1.24401	2.49837	0.00201146
XLOC_015524	CXCL1	chr4:74735108-74736955	-2.47299	0.519335	0.00202776
XLOC_014999	FAM19A4	chr3:68780916-68981711	-1.16347	3.43967	0.00214713
XLOC_006624	LOC100131366	chr14:103653557-103655365	-0.989848	3.23996	0.00230752
XLOC_004317	CRYAB	chr11:111779349-111782473	-1.17984	3.31459	0.00243055
XLOC_000843	FMO3	chr1:171060017-171086959	-1.124	3.68882	0.00250421
XLOC_004365	THY1	chr11:119252487-119369944	-0.914753	4.0527	0.00253558
XLOC_015885	LOC401134	chr4:65779998-65870218	3.41878	-0.4622	0.00253829
XLOC_001363	MTMR9LP	chr1:32697260-32707311	-0.90074	4.23053	0.00260452
XLOC_015145	SLCO2A1	chr3:133651539-133748920	-0.86193	3.96134	0.002868
XLOC_013638	SIK1	chr21:44834397-44847002	-1.24114	5.66521	0.00289758
XLOC_009412	CSH1	chr17:61972272-61973987	-1.90224	1.62972	0.00291013
XLOC_021873	KLF4	chr9:110247132-110252047	-1.06379	3.83114	0.00295577
XLOC_015449	LIMCH1	chr4:41362803-41702061	-0.645081	4.62416	0.00305254
XLOC_002713	PRTFDC1	chr10:25137553-25241533	-0.787367	4.13104	0.00333202
XLOC_014240	OXSM	chr3:25831562-25836025	-1.14921	4.16134	0.00333363
XLOC_016204	CDH6	chr5:31193795-31325237	-0.883966	3.86867	0.00336479
XLOC_018221	THBS2	chr6:169615874-169654137	-0.747872	6.01134	0.00339205
XLOC_008658	LOC644246	chr17:44107281-44302740	-0.90259	3.95497	0.00342369
XLOC_014213	FBLN2	chr3:13590624-13679922	-0.609629	5.5593	0.00358822
XLOC_005859	SLITRK6	chr13:86366921-86373483	-0.891302	3.65379	0.0036357
XLOC_011535	CLIP4	chr2:29338307-29406679	-1.19776	3.13564	0.00374687
XLOC_007893	TPSG1	chr16:1203240-1275254	-1.38026	2.05957	0.00378944
XLOC_001285	HSPG2	chr1:22138757-22263750	-0.462137	7.44986	0.00379033
XLOC_017093	FOXC1	chr6:1610680-1614129	-1.00627	2.86187	0.00379603
XLOC_019419	GPNMB	chr7:23286315-23314729	-0.80302	4.27301	0.00383982
XLOC_022592	ARSE	chrX:2852672-2882494	-0.451065	6.7353	0.00385222
XLOC_010177	CILP2	chr19:19649073-19657468	5.39154	-0.985566	0.00414391
XLOC_011808	GLI2	chr2:121554866-121750229	-1.36726	1.9344	0.00443825
XLOC_020531	ADAM32	chr8:38965049-39142436	-2.0648	0.653926	0.00454079
XLOC_004996	VWF	chr12:6058039-6233836	-0.872278	4.31362	0.00458424
XLOC_015019	VGLL3	chr3:86987122-87040257	-1.03095	2.97281	0.00459214
XLOC_015929	CXCL10	chr4:76932336-77033955	-1.57467	1.35211	0.00488804
XLOC_005422	CMKLR1	chr12:108681820-108733094	-0.635123	5.00691	0.00495453
XLOC_016293	MAP1B	chr5:71403117-71505397	-0.76017	5.10461	0.00514731
XLOC_017945	TNFRSF21	chr6:47199267-47277680	-0.797208	4.32507	0.00515
XLOC_012973	BPI	chr20:36932551-36965905	-1.67249	1.97663	0.0051941
XLOC_011769	LOC100507334	chr2:111003214-111024135	-1.77105	0.916212	0.00524785
XLOC_022280	GPR173	chrX:53078505-53109796	-1.87034	0.837732	0.00533109
XLOC_011654	ACTG2	chr2:74120092-74146780	-1.84896	1.32066	0.00546484
XLOC_009555	SECTM1	chr17:80278899-80291921	-0.825345	3.99678	0.00568145
XLOC_004290	PDGFD	chr11:103777913-104035027	-0.96332	3.20638	0.00584391
XLOC_004977	SLC6A13	chr12:329788-372039	-1.29116	1.82611	0.00587677
XLOC_021351	WNK2	chr9:95947211-96108696	-0.841633	4.68569	0.00603692
XLOC_003665	TTC36	chr11:118398209-118401740	-0.755351	3.89717	0.00625617
XLOC_016431	TXNDC15	chr5:134209459-134237323	-0.493003	6.01966	0.00638828
XLOC_017096	NQO2	chr6:3000066-3019994	-0.57438	5.88462	0.00655595
XLOC_014864	LTF	chr3:46477495-46506598	-1.35114	3.22028	0.00656449
XLOC_005743	SHISA2	chr13:26618734-26625198	-1.18373	2.12724	0.00658561
XLOC_022398	PLP1	chrX:103031438-103047547	-2.27834	0.603981	0.00700254
XLOC_012793	C2orf54	chr2:241825464-241835573	-0.562176	6.1436	0.00700904
XLOC_012969	NNAT	chr20:36145818-36156333	-1.50635	2.68154	0.00708836
XLOC_010602	TTYH1	chr19:54926634-54948054	-1.05675	2.55727	0.00714495
XLOC_009435	SLC16A6	chr17:66255322-66417000	-1.40766	1.30928	0.00726662
XLOC_005891	IRS2	chr13:110406183-110438914	-0.50536	5.84897	0.00743193
XLOC_000949	PRELP	chr1:203444882-203460479	-0.994806	3.18575	0.00746223
XLOC_008986	SOX15	chr17:7486964-7493488	-1.2054	1.98754	0.00747374
XLOC_006341	RNASE1	chr14:21269514-21271036	-0.778574	5.35365	0.00748136
XLOC_011115	CYP2A6	chr19:41349442-41356352	-2.19176	1.80749	0.00749603
XLOC_014990	CADPS	chr3:62384020-62861064	-1.39709	1.38351	0.00779449
XLOC_000642	C1orf54	chr1:150245182-150253335	-1.05196	2.356	0.00789348
XLOC_009527	C17orf55	chr17:79276623-79283048	-1.07236	2.376	0.00811746
XLOC_007998	MYH11	chr16:15737123-15950887	-1.08901	4.20831	0.00819555
XLOC_007251	ITGA11	chr15:68594041-68724492	-1.01376	2.89488	0.00822851
XLOC_000454	IFI44	chr1:79115476-79129763	-0.835784	3.70982	0.00830647
XLOC_007534	C16orf45	chr16:15528324-15682116	-0.664052	4.36617	0.00862195
XLOC_009584	MGC70870	chr17_gl000205_random:116622-119732	-0.745064	4.62335	0.00864587
XLOC_002082	CD34	chr1:208059882-208084683	-0.642302	4.87911	0.0086873
XLOC_002291	GPR158	chr10:25447000-25891157	3.10318	-0.675247	0.00885583
XLOC_016804	LOC100131067	chr5:80256557-81047072	-0.670148	4.90835	0.00901433
XLOC_019568	NCF1	chr7:74188308-74203659	-1.0744	2.5716	0.0092398
XLOC_008224	CLEC18B	chr16:74442528-74455368	-2.10312	0.472994	0.00930454
XLOC_003024	CPXM2	chr10:125505151-125651500	-1.7294	1.03122	0.00940308
XLOC_014160	MAPK11	chr22:50702141-50708779	-1.06021	2.44314	0.00942712
XLOC_015335	PDE6B	chr4:619362-664681	-0.787536	3.63864	0.0101135
XLOC_016334	VCAN	chr5:82767492-82878122	-0.654728	5.72701	0.0102801
XLOC_004883	OAS2	chr12:113416273-113449528	-0.670411	4.34399	0.010514
XLOC_019659	PILRA	chr7:99971067-99997722	-1.62208	1.18444	0.0105448
XLOC_006845	FLJ27352	chr15:55700722-55800432	-2.30787	0.0582418	0.0106024
XLOC_017200	ZSCAN12P1	chr6:28058928-28063493	2.46349	-0.425778	0.0107544
XLOC_005480	PLA2G1B	chr12:120759913-120765592	-0.749183	3.41753	0.0108616
XLOC_013043	LOC284751	chr20:48909256-48931456	-0.891305	3.43418	0.0108789
XLOC_001141	HES4	chr1:934341-935552	-0.944012	3.27143	0.0110583
XLOC_007106	PLCB2	chr15:40580097-40600174	-0.632742	5.00939	0.01107
XLOC_017997	COL12A1	chr6:75794041-75915623	-1.08199	3.41622	0.0110894
XLOC_007678	LPCAT2	chr16:55542912-55620582	-0.767341	4.11384	0.0111132
XLOC_009824	TCEB3CL	chr18:44526786-44628614	5.73208	-0.640349	0.0111269
XLOC_020519	ERLIN2	chr8:37594096-37615319	-0.36278	6.83683	0.0111456
XLOC_010127	NWD1	chr19:16830786-16928774	5.39154	-0.957663	0.0111522
XLOC_002464	IFIT3	chr10:91087601-91100725	-0.577447	4.48945	0.0111706
XLOC_020717	DENND3	chr8:142138719-142205900	-0.70196	3.9879	0.0113393
XLOC_016524	SYNPO	chr5:149980641-150038792	-0.647285	4.13998	0.0114334
XLOC_007622	CORO1A,LOC606724	chr16:30194730-30200575	-0.621344	4.63829	0.0115345
XLOC_013180	JAG1	chr20:10618331-10654694	-0.642393	5.11682	0.0115658
XLOC_012618	CALCRL	chr2:188207848-188313021	-0.669738	4.33244	0.0117641
XLOC_007016	FES	chr15:91427664-91439006	-0.509624	5.52035	0.0118715
XLOC_016602	UNC5A	chr5:176237559-176326333	-1.83051	0.22782	0.0118956
XLOC_007777	CLEC18A	chr16:69984625-69997889	-1.76809	0.768873	0.012164
XLOC_019862	GIMAP1,GIMAP1-GIMAP5,GIMAP5	chr7:150413644-150440737	-0.563676	5.25714	0.012178
XLOC_003133	TRIM22	chr11:5710816-5732093	-0.756655	3.9438	0.0121982
XLOC_017893	KCNK17	chr6:39266776-39282237	-1.32819	1.73855	0.0122207
XLOC_016767	LOC100272216	chr5:68926979-68929028	2.46349	-0.433212	0.0123613
XLOC_006163	IFI27	chr14:94577078-94583033	-0.69754	3.91233	0.0123948
XLOC_011172	ZNF296	chr19:45574757-45579688	-1.34137	1.94121	0.0124031
XLOC_001475	SPATA6	chr1:48761043-48937876	-0.960089	3.60964	0.0125552
XLOC_004824	ANO4	chr12:101188373-101522419	-0.897388	2.83786	0.0126518
XLOC_013166	RASSF2	chr20:4760668-4804291	-0.670869	4.11392	0.0127789
XLOC_021750	LOC642236	chr9:68427782-68454375	-1.12738	2.35094	0.0128242
XLOC_000778	ATP1A2	chr1:160085519-160113374	-1.75971	0.393458	0.0130132
XLOC_008259	C16orf74	chr16:85741123-85784689	-0.907172	2.46204	0.0132338
XLOC_021701	CCL21	chr9:34709001-34710147	-0.956106	3.8388	0.0132942
XLOC_001909	OLFML2B	chr1:161952981-161993644	-1.03718	3.01054	0.0134811
XLOC_008847	CBX2	chr17:77751976-77761449	-0.880299	2.54919	0.0136092
XLOC_017512	DSE	chr6:116601282-116759442	-0.529003	4.97621	0.0136832
XLOC_004664	LOC400043	chr12:54519854-54526626	-1.2023	1.47353	0.0137565
XLOC_012473	PAX8	chr2:113917420-114253781	-1.20637	2.16869	0.0137906
XLOC_015461	ZAR1	chr4:48492308-48496422	2.98052	-0.852922	0.013957
XLOC_007808	VAT1L	chr16:77822482-78014001	-0.629955	3.82433	0.0140883
XLOC_004352	TREH	chr11:118528941-118550381	3.10318	-0.714076	0.0142833
XLOC_013356	PMEPA1	chr20:56223451-56286541	-0.921334	3.2541	0.0144866
XLOC_010108	CYP4F22	chr19:15619335-15663128	3.21623	-0.665806	0.0147476
XLOC_011317	NKG7	chr19:51874873-51875960	-0.815515	3.09779	0.0147854
XLOC_017293	PSMB9	chr6:32821937-32827628	-0.561866	4.74473	0.0148625
XLOC_008381	DNAH2	chr17:7623038-7737058	2.65274	-0.241801	0.0149461
XLOC_014165	SCO2,TYMP	chr22:50946644-50968514	-0.604064	4.64263	0.0150917
XLOC_013063	PCK1	chr20:56136136-56141513	-0.78405	5.6029	0.015166
XLOC_015999	BDH2	chr4:103998781-104021024	-0.402831	6.2168	0.0152878
XLOC_022186	CYBB	chrX:37639269-37672714	-0.452288	5.85606	0.0153151
XLOC_001413	HEYL	chr1:40089102-40105348	-0.756217	3.77704	0.0155964
XLOC_000077	PTCHD2	chr1:11539294-11597640	-2.38491	0.139236	0.0156781
XLOC_014052	APOL4	chr22:36585175-36600879	-0.836385	3.03163	0.015734
XLOC_002720	ACBD5	chr10:27484142-27531068	-0.456471	5.51313	0.0159308
XLOC_000564	C1orf162	chr1:112016603-112021134	-0.570821	4.75057	0.015952
XLOC_002292	MYO3A	chr10:26223001-26501465	-1.26957	1.61236	0.016137
XLOC_015354	SH3BP2	chr4:2794749-2842823	-0.441052	6.37975	0.0162451
XLOC_001003	TATDN3	chr1:212965169-212990167	-0.512402	5.02866	0.0164606
XLOC_021714	TPM2	chr9:35681989-35690053	-0.481872	6.36064	0.01675
XLOC_003655	TAGLN	chr11:117070039-117075508	-0.520348	5.35646	0.0168176
XLOC_017895	KIF6	chr6:39302875-39693181	-0.434689	5.82354	0.0169631
XLOC_015196	P2RY13	chr3:150804675-151176497	-0.772567	3.25522	0.0169731
XLOC_008445	LGALS9C	chr17:18380098-18398259	-1.65621	1.53614	0.0170967
XLOC_010823	KANK3	chr19:8387467-8408146	-0.727705	3.6691	0.0172405
XLOC_020994	IMPA1	chr8:82569150-82598589	-0.515903	5.01048	0.0173479
XLOC_011452	SOX11	chr2:5832798-5841517	-1.48446	2.18683	0.0173886
XLOC_002882	MMRN2	chr10:88695297-88717425	-0.524749	4.91686	0.0174458
XLOC_021817	OGN	chr9:95059639-95432547	-0.793098	4.68553	0.0174722
XLOC_004776	NAV3	chr12:78225068-78606790	-1.03888	2.55967	0.01751
XLOC_005021	CD163	chr12:7623409-7656414	-0.469721	6.28407	0.0175377
XLOC_002648	CYP2E1	chr10:135340866-135352620	-1.92282	0.0562556	0.0175856
XLOC_021348	FGD3	chr9:95709600-95798518	-0.790926	3.39456	0.0176198
XLOC_014967	ESRG	chr3:54156692-55108584	3.32106	-0.616296	0.0177167
XLOC_021381	COL15A1	chr9:101706137-101833068	-1.23147	1.96914	0.0177621
XLOC_015367	STK32B	chr4:5053526-5502725	-2.22648	0.0122303	0.0178519
XLOC_002098	NCRNA00292	chr1:213029945-213031480	-1.18278	2.13549	0.0179639
XLOC_003263	PRDM11	chr11:45115563-45246903	-1.40127	1.01237	0.0179696
XLOC_020966	SLCO5A1	chr8:70584567-70747299	4.94494	-1.44933	0.0181006
XLOC_008477	SARM1	chr17:26698986-26733228	-0.866767	2.83417	0.0182504
XLOC_011504	DPYSL5	chr2:27070968-27173219	-1.68393	1.00953	0.0185684
XLOC_005667	CLDN10	chr13:96085852-96296957	-1.64013	0.467122	0.0186449
XLOC_020731	ZNF696	chr8:144373558-144382120	-0.675075	4.13926	0.0186493
XLOC_015824	NCRNA00099	chr4:20730238-21950374	3.10318	-0.697397	0.0187541
XLOC_012846	PRND	chr20:4702555-4709106	-1.40286	1.65164	0.0187908
XLOC_011940	FAM171B	chr2:187558788-187628512	2.56122	-0.354337	0.0188653
XLOC_012028	SLC11A1	chr2:219246751-219261617	-0.677494	3.54962	0.0189346
XLOC_014051	APOL3	chr22:36536370-36562225	-0.557196	4.67392	0.0189763
XLOC_021660	CDKN2B	chr9:21994789-22121093	-1.20111	1.33784	0.0189957
XLOC_010074	JUNB	chr19:12902309-12904125	-0.474166	6.26922	0.0190125
XLOC_002898	ANKRD1	chr10:92671856-92681032	-1.47571	1.18324	0.0190164
XLOC_002356	PRKG1	chr10:52750944-54055274	-1.64013	0.488606	0.0192501
XLOC_010622	EPS8L1	chr19:55587220-55599291	-1.20329	1.63623	0.0192578
XLOC_001355	FABP3	chr1:31838099-31845923	-0.527632	5.09318	0.0192754
XLOC_010394	PPM1N	chr19:46001730-46005764	-1.27862	1.39874	0.0192776
XLOC_010465	ALDH16A1	chr19:49956472-49974305	-0.47487	5.9764	0.0196318
XLOC_001839	MEF2D	chr1:156433518-156470529	-0.461463	5.98336	0.0197328
XLOC_003172	LOC283104	chr11:9776316-10315754	-0.913821	4.93476	0.0199978
XLOC_018071	DDO	chr6:110713382-110736753	-0.616042	4.34783	0.0200214
XLOC_003186	SPON1	chr11:13983913-14289655	-0.822312	3.07173	0.0201951
XLOC_020194	PMS2P1	chr7:99905324-99965454	-0.699175	3.58966	0.0202317
XLOC_013820	LGALS1	chr22:38071612-38075809	-0.474571	5.16803	0.0203934
XLOC_015649	PCDH10	chr4:134070469-134112732	-1.64013	0.489019	0.0204264
XLOC_017835	HLA-DRB6	chr6:32520489-32527779	-1.44822	1.05566	0.0205728
XLOC_017531	FABP7	chr6:123100645-123105218	-2.68529	0.753093	0.0206836
XLOC_010336	CEACAM21	chr19:42082530-42093197	-1.27604	2.18093	0.0208523
XLOC_007604	LOC606724	chr16:29460665-29461236	-0.634404	4.07346	0.0209299
XLOC_011827	FAM123C	chr2:131513076-131525707	4.94494	-1.42418	0.0212584
XLOC_005978	C14orf23	chr14:29241909-29264000	4.94494	-1.42417	0.0212642
XLOC_011287	NAPSB	chr19:50837056-50848005	-1.03029	2.45403	0.0212792
XLOC_001596	ARHGAP29	chr1:94634462-94703307	-0.458775	5.21922	0.0213154
XLOC_017963	GSTA2	chr6:52614884-52628361	-0.612851	6.69144	0.0213216
XLOC_016484	PCDHB14	chr5:140603077-140605860	-1.4862	0.835606	0.0213306
XLOC_009937	GADD45B	chr19:2476122-2478257	-0.708275	5.61662	0.0213546
XLOC_004345	SCN4B	chr11:118004091-118023630	2.35866	-0.521481	0.0215314
XLOC_004295	CARD17,CASP1	chr11:104896236-104972158	-0.790926	3.35374	0.0216715
XLOC_006591	IFI27L2	chr14:94594117-94595957	-0.676152	3.57748	0.021787
XLOC_019371	LFNG	chr7:2552162-2568810	-0.920408	3.71265	0.0218668
XLOC_019764	CPA4	chr7:129932973-129964020	-1.57374	0.442183	0.0220683
XLOC_000047	AJAP1	chr1:4715104-4843851	2.98052	-0.870849	0.0221115
XLOC_003427	CCDC88B	chr11:64107689-64125006	-0.774094	4.64064	0.0222409
XLOC_000136	IGSF21	chr1:18434239-18704977	-0.704073	3.27805	0.0222946
XLOC_003668	PHLDB1	chr11:118477212-118528741	-0.470641	5.20976	0.0223589
XLOC_000453	IFI44L	chr1:79086087-79111830	-0.681763	4.11016	0.0225109
XLOC_017975	COL21A1	chr6:55921387-56112378	-0.918879	3.0965	0.0225831
XLOC_009046	TNFRSF13B	chr17:16842397-16875402	-1.75971	0.397084	0.022587
XLOC_000026	MMP23A,MMP23B	chr1:1567559-1570030	-0.900487	2.24186	0.0226551
XLOC_015753	DUX4L2	chr4:191008565-191010176	2.82002	-0.0945318	0.0229143
XLOC_003523	FOLR3	chr11:71846770-71850934	-2.15437	0.223144	0.0229534
XLOC_007943	MEFV	chr16:3292027-3306627	-2.0042	0.125973	0.0229888
XLOC_012839	C20orf29	chr20:3801202-3805954	-0.658907	3.9088	0.0230697
XLOC_007118	LTK	chr15:41795839-41806085	-0.79021	3.25216	0.0233238
XLOC_006532	TMEM90A	chr14:74872595-74892805	5.25747	-1.12155	0.0235285
XLOC_011361	TMC4	chr19:54663833-54676944	-1.25049	0.892744	0.0236949
XLOC_005240	CSAD	chr12:53551446-53574430	-0.54085	5.98048	0.0240515
XLOC_012650	PPIL3	chr2:201735678-201753849	-0.515917	4.85523	0.0242825
XLOC_021914	TNC	chr9:117782804-117880486	-1.14301	1.7091	0.0243718
XLOC_019429	SNX10	chr7:26331514-26413949	-0.482786	5.16883	0.0243822
XLOC_008440	LLGL1	chr17:18128935-18162055	-0.810921	2.87853	0.0244983
XLOC_003981	C1QTNF4	chr11:47611215-47615961	-0.833415	3.19587	0.0245666
XLOC_005204	FAM186A	chr12:50721094-50790405	2.98052	-0.846965	0.0246571
XLOC_001725	MTMR11	chr1:149900542-149908791	-0.662115	3.47067	0.0247044
XLOC_014337	CAMP	chr3:48264861-48266975	-1.08154	3.27907	0.0247829
XLOC_013658	ITGB2	chr21:46305867-46348753	-0.429781	5.79289	0.0249222
XLOC_002431	PLAC9	chr10:81892257-81904784	-0.729694	4.03164	0.0250516
XLOC_022048	LCN15	chr9:139654085-139658965	2.02704	-0.292318	0.0252513
XLOC_006128	SAMD15	chr14:77843761-77857587	2.02704	-0.274881	0.0253456
XLOC_021932	LHX6	chr9:124964857-124991019	-1.40766	1.29329	0.0253542
XLOC_021820	ECM2	chr9:95059639-95432547	-0.514284	6.33413	0.0255536
XLOC_009612	APCDD1	chr18:10454624-10488698	-1.08475	1.7318	0.0260643
XLOC_020104	NCF1C	chr7:74572383-74587816	-0.861739	2.56787	0.0261165
XLOC_015386	CPZ	chr4:8594386-8621488	-0.80887	3.10409	0.0263284
XLOC_003910	SAA2,SAA2-SAA4,SAA4	chr11:18252901-18270221	-0.408233	6.31244	0.0266
XLOC_016934	CD14	chr5:140011312-140013286	-0.314632	6.39456	0.026647
XLOC_019891	WDR60	chr7:158649268-158738883	-0.502121	5.41059	0.0266613
XLOC_020249	IMMP2L	chr7:110303109-111202347	-0.553166	4.27255	0.0268997
XLOC_006371	EFS	chr14:23825610-23834842	-0.713914	3.25039	0.0270272
XLOC_019513	SUMF2	chr7:56131916-56148365	-0.463721	6.10879	0.0270346
XLOC_008793	CD300A	chr17:72462521-72480933	-0.782216	3.56387	0.0270528
XLOC_013163	RNF24	chr20:3912068-3996216	-0.540658	4.6569	0.0273643
XLOC_008616	AOC3	chr17:41003200-41010140	-0.627451	4.23362	0.027403
XLOC_015692	GLRB	chr4:157997276-158093242	-0.730877	3.36969	0.0275471
XLOC_003957	ALX4	chr11:44282277-44331716	4.94494	-1.47961	0.0276261
XLOC_008537	CCL18	chr17:34391642-34398841	-1.75347	0.169046	0.0276335
XLOC_010854	ICAM3	chr19:10444451-10450345	-0.410934	5.46162	0.0278052
XLOC_005929	RNASE6	chr14:21249209-21250626	-0.658338	3.48851	0.0279037
XLOC_022307	EFNB1	chrX:68048839-68062006	-0.393384	5.45546	0.0280178
XLOC_007621	LOC100271831	chr16:30125425-30134630	-0.579759	4.1824	0.0281157
XLOC_001761	FLG	chr1:152274650-152297679	2.98052	-0.889172	0.0281484
XLOC_002085	C1orf74	chr1:209929393-209957890	-0.817838	2.23085	0.0281784
XLOC_021763	KLF9	chr9:72999512-73029573	-0.596626	4.04088	0.0283226
XLOC_015304	LSG1	chr3:194361516-194393206	-0.435354	5.35308	0.0284077
XLOC_009666	FHOD3	chr18:33877701-34360018	-0.933572	2.53478	0.0286801
XLOC_000860	LOC100506046	chr1:173832385-173837125	-1.20111	1.34306	0.0287467
XLOC_005949	PSMB11	chr14:23511375-23513269	4.75897	-1.60325	0.0287805
XLOC_007426	SSTR5	chr16:1114081-1131454	4.75897	-1.60324	0.028788
XLOC_008950	INCA1	chr17:4891424-4900905	-0.881624	2.16181	0.0288422
XLOC_017009	C5orf54	chr5:159820154-159827060	-0.713914	3.24486	0.0288745
XLOC_010516	NCRNA00085	chr19:52196592-52208443	-0.690317	3.72023	0.0289197
XLOC_016514	PCYOX1L	chr5:148737569-148749221	-0.502283	4.76788	0.0290038
XLOC_001398	RSPO1	chr1:38076950-38100491	2.02704	-0.260192	0.0290339
XLOC_011823	CFC1,CFC1B	chr2:131278666-131285583	2.84645	-0.947554	0.0290507
XLOC_004722	DTX3	chr12:57998603-58003583	-0.702183	3.04407	0.0291703
XLOC_017105	PPP1R3G	chr6:5085719-5087455	-0.727714	3.83072	0.0291747
XLOC_011927	DFNB59	chr2:179059373-179672150	-0.957485	2.7637	0.0292559
XLOC_007592	APOB48R	chr16:28505992-28510282	-0.496699	5.25578	0.0293232
XLOC_018011	ME1	chr6:83920109-84140938	-0.616349	3.84845	0.0293469
XLOC_020131	KIAA1324L	chr7:86506222-86689014	-0.832525	3.21218	0.0293695
XLOC_019593	PHTF2	chr7:77428108-77586821	-0.483149	4.74422	0.0294081
XLOC_008686	ABI3	chr17:47283595-47300587	-0.540509	4.33666	0.0294479
XLOC_022641	SMPX	chrX:21724090-21776230	-1.03169	2.90946	0.0295536
XLOC_022405	NRK	chrX:105066535-105202602	-1.33521	1.16863	0.029613
XLOC_005977	FOXG1	chr14:29236286-29238871	-2.21934	1.1738	0.0296936
XLOC_002668	IL2RA	chr10:6052656-6104333	4.75897	-1.61114	0.0298489
XLOC_012106	CXCR7	chr2:237478379-237490994	-0.770483	4.09187	0.0298773
XLOC_010482	CPT1C	chr19:50194364-50216988	-1.28232	1.32046	0.030087
XLOC_021693	ENHO	chr9:34521039-34523037	-0.562983	4.49374	0.0301622
XLOC_008446	TRIM16L	chr17:18625401-18639431	-0.790585	3.34043	0.0302342
XLOC_021069	SYBU	chr8:110586404-110704020	-0.839901	2.92103	0.0304607
XLOC_000150	CDA	chr1:20915443-20945400	-1.08532	2.05695	0.0305017
XLOC_000605	NOTCH2NL	chr1:145209110-145285912	-0.387125	5.6153	0.0306205
XLOC_004450	KCNA1	chr12:5019072-5027422	4.94494	-1.44737	0.0306783
XLOC_008010	GPRC5B	chr16:19870292-19896151	-0.655927	3.60423	0.0308312
XLOC_011077	MAP4K1	chr19:39078280-39108643	-0.741998	3.3837	0.0309753
XLOC_012558	KCNH7	chr2:163227916-163695240	-1.03233	1.21232	0.031076
XLOC_022870	LRCH2	chrX:114345182-114468635	-0.997212	1.72701	0.0310796
XLOC_017914	TRERF1	chr6:42192668-42419783	-0.720894	3.27762	0.0310849
XLOC_005424	TMEM119	chr12:108983621-108991894	-0.821972	2.64548	0.0311082
XLOC_005409	GNN	chr12:104237526-104323989	-1.30956	0.830321	0.0316147
XLOC_009703	PMAIP1	chr18:57567191-57571538	-0.844801	2.495	0.0318589
XLOC_000826	RCSD1	chr1:167599473-167675486	-0.53562	5.21089	0.0319251
XLOC_006136	GPR65	chr14:88471467-88481155	-0.788547	2.9665	0.0321035
XLOC_020259	WNT2	chr7:116916685-116963343	-1.29113	1.1286	0.032187
XLOC_022874	LOC100303728	chrX:118599995-118605359	-0.786449	2.68298	0.032246
XLOC_019868	ACCN3	chr7:150745604-150749843	-1.15315	1.97248	0.0322549
XLOC_017702	MBOAT1	chr6:20100934-20212670	-0.565337	4.12946	0.0323157
XLOC_007725	SETD6	chr16:58549382-58663750	-0.42318	5.63708	0.032441
XLOC_013042	CEBPB	chr20:48807375-48809212	-0.521759	5.75157	0.0324799
XLOC_002659	tAKR	chr10:4913858-4958465	2.84645	-0.988461	0.0325831
XLOC_011316	CLDND2	chr19:51870351-51872257	-0.715878	3.66059	0.0326733
XLOC_017983	COL9A1	chr6:70925742-71012786	-0.930653	2.76234	0.0327713
XLOC_005180	RND1	chr12:49250915-49259653	-0.697084	4.65987	0.0327871
XLOC_015141	NPHP3	chr3:132399453-132593050	-0.604628	5.65656	0.0328405
XLOC_015959	MAPK10	chr4:86936275-87374283	-0.90431	2.75694	0.0328724
XLOC_005805	LCP1	chr13:46700057-46756459	-0.447597	5.29205	0.0328738
XLOC_006553	ISM2	chr14:77940737-77965210	2.69863	-1.06005	0.0333545
XLOC_003428	RPS6KA4	chr11:64126624-64139687	-0.575974	4.19899	0.0333904
XLOC_020038	MYO1G	chr7:45002259-45018704	-0.765396	3.20347	0.0335169
XLOC_007380	ADAMTS17	chr15:100511642-100882183	-1.10719	1.10494	0.0335325
XLOC_019972	HOXA2	chr7:27139972-27142394	-1.15414	1.12842	0.0341475
XLOC_019728	PTPRZ1	chr7:121513158-121702090	-1.6901	0.332967	0.0342368
XLOC_006381	FAM158A	chr14:24605377-24610797	-0.472724	4.96643	0.0343914
XLOC_009291	GJC1	chr17:42875815-42908179	-0.662515	3.12248	0.0344516
XLOC_014514	FBXO40	chr3:121312169-121349139	2.46349	-0.450206	0.0346297
XLOC_004632	GRASP	chr12:52400747-52409671	-0.669866	3.45837	0.0348838
XLOC_006135	FLRT2	chr14:85996487-86094270	-0.506679	5.49566	0.0348858
XLOC_012179	OSR1	chr2:19551245-19558372	-1.20111	1.33266	0.0350589
XLOC_008762	C17orf60	chr17:62461568-62464760	-1.19652	0.855314	0.0350991
XLOC_020352	ARHGEF35	chr7:143883175-143892791	-0.576036	3.78626	0.0351359
XLOC_015899	UGT2B15	chr4:69512314-69536374	-0.875649	2.45133	0.0356616
XLOC_011371	LENG9	chr19:54960064-54974894	-0.751877	3.93666	0.035799
XLOC_002600	PPAPDC1A	chr10:122216465-122349367	-0.967015	3.99286	0.0358582
XLOC_019493	IGFBP1	chr7:45927958-45933267	-0.577577	6.84816	0.0358914
XLOC_005830	THSD1P1	chr13:52741846-52768602	-0.580117	4.06254	0.0361462
XLOC_015838	TLR1	chr4:38797875-38806412	-1.01085	1.35083	0.0364261
XLOC_006635	JAG2	chr14:105608075-105635161	-0.992461	1.8762	0.0364529
XLOC_006313	PLD4	chr14:105391186-105399573	-0.699561	2.78822	0.0364555
XLOC_015349	C4orf48	chr4:2043719-2045697	-0.575974	4.19408	0.0366291
XLOC_001666	NGF	chr1:115828536-115880857	-1.2004	1.27036	0.0366348
XLOC_021583	MAN1B1	chr9:139981416-140003639	-0.376032	5.65834	0.0367026
XLOC_000500	PTBP2	chr1:97187174-97280605	-0.36491	6.22931	0.036723
XLOC_018012	SNAP91	chr6:84262604-84419127	-2.38491	0.162986	0.0368831
XLOC_020404	DLGAP2	chr8:1449568-1656642	2.20462	-0.0784971	0.037151
XLOC_001906	FCGR3A	chr1:161511550-161520413	-0.3782	6.10091	0.0371542
XLOC_007292	CSPG4	chr15:75966662-76005189	-0.587142	3.41315	0.037163
XLOC_011364	LILRA6	chr19:54740468-54746724	-0.995763	2.91352	0.0373983
XLOC_015383	HTRA3	chr4:8271488-8308838	-1.07105	1.88553	0.0374185
XLOC_007166	HDC	chr15:50534145-50558162	-1.17632	3.61249	0.0374592
XLOC_016393	PRDM6	chr5:122424840-122523745	-1.818	0.998885	0.0375923
XLOC_007314	RASGRF1	chr15:79252288-79383215	-0.60844	4.38032	0.0377463
XLOC_002889	ACTA2	chr10:90694830-90775542	-0.415225	6.17604	0.0377843
XLOC_000277	MAP7D1	chr1:36621802-36646441	-0.362126	5.73586	0.0381379
XLOC_015140	ACAD11	chr3:132276981-132396944	-0.403653	5.95051	0.03819
XLOC_012790	ANKMY1	chr2:241418838-241497405	-0.774322	3.37976	0.0384186
XLOC_017038	CLTB	chr5:175819455-175843540	-0.465407	4.83048	0.0385088
XLOC_013371	LAMA5	chr20:60884120-60942368	-0.443484	4.92096	0.0385872
XLOC_008504	ADAP2	chr17:29248753-29286211	-0.585196	3.89558	0.038634
XLOC_008284	C16orf7	chr16:89773540-89883065	-0.503896	4.62924	0.0386695
XLOC_020132	C7orf23	chr7:86781676-86849031	-0.581288	4.00906	0.038737
XLOC_001699	CD160	chr1:145695797-145715565	-0.828052	2.80287	0.0387567
XLOC_006838	GLDN	chr15:51633712-51700209	-0.804101	2.652	0.0389161
XLOC_022678	CFP	chrX:47483611-47489704	-0.361973	5.77947	0.0392747
XLOC_010824	PRAM1	chr19:8554939-8567538	-0.75174	3.14219	0.0392754
XLOC_010291	LGALS7B	chr19:39279849-39282394	-1.07641	1.25047	0.0394872
XLOC_004892	RNFT2	chr12:117176095-117291436	-0.597523	3.57841	0.0395342
XLOC_002758	C10orf10	chr10:45455218-45490172	-0.421341	5.52566	0.0396476
XLOC_006801	MAP1A	chr15:43809805-43823818	-0.613492	4.30443	0.0397382
XLOC_019393	PMS2CL	chr7:6774935-6791232	-0.784418	3.28952	0.0398774
XLOC_010172	NCAN	chr19:19322781-19363061	-1.99186	1.14882	0.0399878
XLOC_000161	C1QA	chr1:22963117-22966175	-0.344361	6.38871	0.0400315
XLOC_006480	RTN1	chr14:60062693-60337557	-0.902723	2.54349	0.0400411
XLOC_012370	C2orf3	chr2:75889831-75938111	-0.350968	6.12334	0.0400817
XLOC_020013	AMPH	chr7:38423296-38671167	-1.14044	0.805666	0.0401374
XLOC_008701	EPN3	chr17:48610047-48621111	-1.57374	0.455058	0.040526
XLOC_008298	LOC100306951	chr17:1420212-1466110	-0.475124	5.00225	0.0407155
XLOC_010634	CCDC106	chr19:56158953-56164526	-0.6531	3.39239	0.0407272
XLOC_019947	TWIST1	chr7:19155090-19157295	-1.14044	0.828868	0.0407977
XLOC_011530	SPDYA	chr2:29033699-29093175	-1.2023	1.52187	0.0408387
XLOC_001348	SDC3	chr1:31342312-31381480	-0.425552	6.75183	0.0408532
XLOC_010537	ZNF525	chr19:53868967-53889841	-0.514971	4.32344	0.0410067
XLOC_022078	LOC283788	chrUn_gl000219:56348-99642	-1.11565	4.47485	0.0410307
XLOC_021491	SLC27A4	chr9:131102838-131123749	-0.714872	3.17282	0.0410511
XLOC_022485	CT45A2,CT45A3,CT45A4	chrX:134866213-134891519	4.75897	-1.60493	0.0414491
XLOC_020491	ADAM7	chr8:24298508-24366275	4.75897	-1.65067	0.0415631
XLOC_016995	HAVCR2	chr5:156512842-156536138	-0.581229	4.29128	0.0416063
XLOC_015706	CPE	chr4:166300096-166419482	-0.790585	3.29386	0.0416079
XLOC_020562	RP1	chr8:55528626-55543394	2.98052	-0.825447	0.0416188
XLOC_015749	DUX4L6	chr4:190995385-190996996	2.98052	-0.825443	0.0416371
XLOC_014924	HYAL3,NAT6	chr3:50330261-50336899	-0.408343	5.01078	0.0418272
XLOC_001896	ARHGAP30	chr1:161016731-161039760	-0.468949	5.15627	0.0418426
XLOC_017843	HLA-DMB	chr6:32902405-32908847	-0.653256	3.74863	0.0419007
XLOC_016242	FST	chr5:52776594-52781904	-0.387037	6.73496	0.0422727
XLOC_021317	FAM75D5	chr9:84528351-84534842	4.94494	-1.44103	0.0423046
XLOC_003000	VAX1	chr10:118888031-118897812	4.94494	-1.44104	0.0423248
XLOC_003866	RIC3	chr11:8060179-8190590	-0.770798	2.77432	0.0424094
XLOC_019575	TRIM74	chr7:75024902-75034888	-1.40902	0.494389	0.0426405
XLOC_023024	ARHGAP4	chrX:153172829-153191714	-0.383999	5.49204	0.0428643
XLOC_006399	GZMB	chr14:25100160-25103432	-1.39108	0.62728	0.042877
XLOC_021234	PRSS3	chr9:33750463-33799229	-0.645883	3.65408	0.0429396
XLOC_018196	LPA	chr6:160952514-161087407	-0.474777	6.74305	0.0430061
XLOC_006005	PRPF39	chr14:45553301-45603732	-0.409158	6.22038	0.0432065
XLOC_013327	PREX1	chr20:47240792-47444420	-0.459467	5.29809	0.0434218
XLOC_022924	GPC4	chrX:132435063-132549205	-0.805146	2.37923	0.0435756
XLOC_013074	EDN3	chr20:57875498-57901047	-0.898203	1.64747	0.0436258
XLOC_019697	PIK3CG	chr7:106505923-106547592	-0.783845	2.38528	0.0436452
XLOC_005195	FMNL3	chr12:50017402-50101197	-0.44593	5.15341	0.0437301
XLOC_013764	TTC28-AS1	chr22:28315363-29075853	-0.495269	5.46395	0.0437425
XLOC_021623	PTPRD	chr9:8314245-10612723	-0.630175	3.67245	0.0442657
XLOC_003261	TSPAN18	chr11:44785975-44972608	-0.471654	6.93904	0.0443223
XLOC_003240	EHF	chr11:34642587-34684834	-0.769929	2.17704	0.0445002
XLOC_001561	LPAR3	chr1:85279085-85358896	-1.82275	0.65973	0.0446622
XLOC_020879	DUSP4	chr8:29193616-29208185	-1.57374	0.436463	0.0448783
XLOC_005458	SDS	chr12:113830250-113841692	-1.84034	2.44574	0.0449255
XLOC_013268	C20orf117	chr20:35405844-35492087	-0.389072	4.91901	0.0449304
XLOC_003527	ATG16L2	chr11:72525450-72540680	-0.441793	5.1536	0.0449487
XLOC_018216	C6orf123	chr6:168185218-168197539	-0.84413	2.809	0.0449515
XLOC_017714	SLC17A3	chr6:25845327-25874471	-0.729315	3.32921	0.0451632
XLOC_005544	IL17D	chr13:21277481-21297237	-1.19769	0.990805	0.0453666
XLOC_013811	NCF4	chr22:37257029-37274059	-0.531883	4.49482	0.0456145
XLOC_000066	PIK3CD	chr1:9711789-9884550	-0.492316	5.26203	0.045621
XLOC_020462	NAT2	chr8:18248754-18258723	-1.13653	1.5277	0.0456737
XLOC_013700	ZNF74	chr22:20748479-20762752	-0.58665	3.86845	0.0456758
XLOC_010951	SLC35E1	chr19:16660647-16683193	-0.371692	5.74667	0.0457561
XLOC_023019	PNCK	chrX:152935187-152939816	4.54544	-1.85207	0.0458287
XLOC_016340	GPR98	chr5:89854616-90460033	-0.61192	3.39908	0.045972
XLOC_022233	GLOD5	chrX:48620153-48632064	-1.14566	0.931834	0.0460344
XLOC_015049	MORC1	chr3:108677086-108836993	4.75897	-1.67056	0.0460428
XLOC_016877	IRF1	chr5:131817300-131826465	-0.573019	4.11809	0.0462656
XLOC_012861	BTBD3	chr20:11871476-11907243	-0.314627	6.12591	0.0463076
XLOC_002873	LOC219347	chr10:81805988-81852307	-1.00911	2.20226	0.0463306
XLOC_021783	FRMD3	chr9:85862306-86153348	2.12295	-0.697901	0.0465806
XLOC_000710	ATP8B2	chr1:154298035-154323780	-0.496966	4.69195	0.0465983
XLOC_020009	ELMO1	chr7:36893960-37488511	-0.554429	4.06234	0.0469293
XLOC_007898	CCDC154	chr16:1484388-1494490	-1.04879	1.95801	0.0471514
XLOC_017282	CYP21A2	chr6:31973347-31981050	-0.611419	4.73331	0.0472222
XLOC_005291	RDH16	chr12:57345215-57351418	-0.619491	3.40004	0.0472261
XLOC_015174	SLC9A9	chr3:142984063-143567373	-0.369791	5.48156	0.047227
XLOC_003633	C11orf52,HSPB2,HSPB2-C11ORF52	chr11:111783459-111797595	-0.425086	4.71194	0.0472951
XLOC_009026	TMEM220	chr17:10616638-10633646	-0.400719	6.72722	0.0473318
XLOC_013025	CD40	chr20:44746905-44758384	-0.608495	3.67423	0.0474307
XLOC_008242	CDYL2	chr16:80637675-80838175	2.24561	-0.649649	0.0474554
XLOC_009405	LIMD2	chr17:61699800-61777519	-0.447603	5.43196	0.0475008
XLOC_008168	B3GNT9	chr16:67143914-67184902	-0.745617	4.15568	0.04761
XLOC_004951	FZD10	chr12:130647003-130650285	4.94494	-1.46171	0.0478786
XLOC_005294	MYO1A	chr12:57422300-57443893	-0.981745	1.4134	0.0480926
XLOC_022604	GPR143	chrX:9693452-9734005	-0.841196	1.76803	0.0481704
XLOC_015164	RBP2	chr3:139171725-139195352	-0.41966	5.61004	0.0483111
XLOC_016247	GZMA	chr5:54398473-54406080	-0.911056	1.72704	0.0483307
XLOC_004096	PLA2G16	chr11:63341943-63381941	-0.47126	5.40855	0.048506
XLOC_001777	S100A12	chr1:153346183-153348075	-0.9126	3.05242	0.0485715
XLOC_003211	ANO5	chr11:22214721-22304913	-0.816914	2.30458	0.0487409
XLOC_013879	TSPO	chr22:43547534-43559248	-0.577921	3.24393	0.0488363
XLOC_011229	TMEM143	chr19:48835615-48867186	-0.50568	4.83958	0.048934
XLOC_003227	WT1-AS	chr11:32457284-32461620	4.75897	-1.66248	0.0490188
XLOC_022814	LOC442459	chrX:98716599-99194841	2.35866	-0.604854	0.0490269
XLOC_012953	MMP24	chr20:33814538-33864804	-0.487123	4.44317	0.04922
XLOC_001778	S100A8	chr1:153362507-153363664	-0.408021	5.72741	0.0492791
XLOC_003092	FAM99A	chr11:1490684-1785501	-1.23554	1.69604	0.0493253
XLOC_000585	CD2	chr1:117297085-117311851	-0.966852	1.53949	0.049639
XLOC_002330	ALOX5	chr10:45869628-45941563	-0.63509	3.19842	0.0497049
XLOC_020850	TNFRSF10B	chr8:22844929-22926700	-0.345402	5.62616	0.0498123
XLOC_006965	C15orf26	chr15:81426643-81441516	-1.3276	0.592906	0.0498395
XLOC_007796	HPR	chr16:72097124-72111145	-0.322223	7.04164	0.0499749

## Sheet: non-detect vs low GO
GO term	Description	P-value	FDR q-value	Enrichment (N, B, n, b)
GO:0005201	extracellular matrix structural constituent	1.93e-07	0.000789	10.39 (17668,68,225,9)
GO:0005509	calcium ion binding	4.24e-07	0.000867	3.15 (17668,624,225,25)
GO:0000982	RNA polymerase II core promoter proximal region sequence-specific DNA binding transcription factor activity	6.9e-05	0.0942	4.19 (17668,206,225,11)
GO:0001077	RNA polymerase II core promoter proximal region sequence-specific DNA binding transcription factor activity involved in positive regulation of transcription	0.000139	0.142	4.68 (17668,151,225,9)
GO:0005198	structural molecule activity	0.000224	0.184	2.51 (17668,594,225,19)
GO:0001228	RNA polymerase II transcription regulatory region sequence-specific DNA binding transcription factor activity involved in positive regulation of transcription	0.000262	0.178	3.91 (17668,201,225,10)
GO:0000981	sequence-specific DNA binding RNA polymerase II transcription factor activity	0.000549	0.321	2.79 (17668,394,225,14)
GO:0001191	RNA polymerase II transcription factor binding transcription factor activity involved in negative regulation of transcription	0.000784	0.401	9.52 (17668,33,225,4)
GO:0070851	growth factor receptor binding	0.000789	0.359	4.66 (17668,118,225,7)
GO:0001227	RNA polymerase II transcription regulatory region sequence-specific DNA binding transcription factor activity involved in negative regulation of transcription	0.000907	0.371	5.35 (17668,88,225,6)
GO:0030197	extracellular matrix constituent, lubricant activity	0.000953	0.354	39.26 (17668,4,225,2)

## Sheet: non-detect vs high GO
GO term	Description	P-value	FDR q-value	Enrichment (N, B, n, b)
GO:0005509	calcium ion binding	2.24e-06	0.00916	2.41 (17669,624,400,34)
GO:0005102	receptor binding	8.05e-06	0.0165	1.85 (17669,1288,400,54)
GO:1901681	sulfur compound binding	6.99e-05	0.0953	3.23 (17669,205,400,15)
GO:0008201	heparin binding	7.71e-05	0.0789	3.81 (17669,139,400,12)
GO:0005539	glycosaminoglycan binding	8.46e-05	0.0692	3.34 (17669,185,400,14)
GO:0005125	cytokine activity	0.000102	0.0696	3.13 (17669,212,400,15)
GO:0019864	IgG binding	0.000111	0.0648	14.72 (17669,12,400,4)
GO:0030492	hemoglobin binding	0.000111	0.0569	26.50 (17669,5,400,3)
GO:0043394	proteoglycan binding	0.000258	0.117	8.49 (17669,26,400,5)
GO:0001228	RNA polymerase II transcription regulatory region sequence-specific DNA binding transcription factor activity involved in positive regulation of transcription	0.000688	0.281	2.86 (17669,201,400,13)
GO:0000982	RNA polymerase II core promoter proximal region sequence-specific DNA binding transcription factor activity	0.000864	0.321	2.79 (17669,206,400,13)

## Sheet: low vs high GO
GO term	Description	P-value	FDR q-value	Enrichment (N, B, n, b)
GO:0008289	lipid binding	4.52e-06	0.0185	2.41 (17670,558,421,32)
GO:0004180	carboxypeptidase activity	0.000255	0.522	6.63 (17670,38,421,6)
GO:1901681	sulfur compound binding	0.000417	0.569	2.87 (17670,205,421,14)
GO:0005509	calcium ion binding	0.000511	0.523	1.95 (17670,625,421,29)
GO:0031732	CCR7 chemokine receptor binding	0.000566	0.463	41.97 (17670,2,421,2)
GO:0008009	chemokine activity	0.000829	0.566	5.36 (17670,47,421,6)
