# Supplementary material for: Bisphenol A-associated alterations in genome-wide DNA methylation and gene expression patterns reveal sequence-dependent and non-monotonic effects in human fetal liver
Source: Environ Epigenet. 2015 Nov 5;1(1):dvv006. doi: 10.1093/eep/dvv006 (PMC4922640; doi:10.1093/eep/dvv006)
Supplement: Supplementary Data [file dvv006_supplementary_data.zip › Supplementary Table S4.xlsx]

## Sheet: Sheet1
Supplementary Table S4			Gene names can be found by copying the last column into NCBI: http://www.ncbi.nlm.nih.gov/gene/
Low vs High - Hyper
Geneset.ID	db	Geneset.Type	Description	P-value	FDR	Effect	Odds.Ratio	N.Geneset.Genes	N.Geneset.Peak.Genes	Geneset.Peak.Genes
1	GO:0006140	Gene Ontology Biological Process	regulation of nucleotide metabolic process	8.33488e-06	0.0234813	0.523042	1.68715	371	130	196883, 6494, 8484, 54922, 4634, 4846, 391, 3640, 1815, 29128, 10959, 2773, 7140, 4914, 392, 7249, 5905, 7248, 10156, 5359, 875, 8437, 10276, 5604, 9815, 55616, 2909, 54899, 2847, 2740, 1903, 7077, 221472, 5909, 57822, 135, 136, 5018, 9459, 55785, 26286, 89846, 113, 10928, 9639, 152273, 5138, 6904, 2185, 6002, 10486, 663, 10049, 7070, 54206, 613, 115, 7168, 7481, 8853, 111, 253959, 2788, 5923, 29…
2	GO:0009890	Gene Ontology Biological Process	negative regulation of biosynthetic process	1.43111e-05	0.0234813	0.349754	1.41872	908	265	83933, 1877, 196883, 4152, 4665, 7703, 8484, 5119, 54, 23013, 6909, 2658, 5187, 3640, 84891, 1839, 23135, 1979, 1815, 6352, 51763, 5347, 8861, 2773, 1487, 79697, 51193, 23435, 2950, 8864, 8914, 51341, 10865, 162989, 3065, 7248, 27102, 23468, 3586, 1789, 85508, 5371, 23512, 7559, 4261, 4204, 23408, 4861, 4294, 23560, 84524, 7695, 7421, 127343, 4188, 9541, 26523, 10174, 6726, 11176, 51053, 6441, 51…
3	GO:0031327	Gene Ontology Biological Process	negative regulation of cellular biosynthetic process	1.78068e-05	0.0234813	0.348438	1.41685	893	261	83933, 1877, 196883, 4152, 4665, 7703, 8484, 5119, 54, 23013, 6909, 2658, 5187, 3640, 84891, 1839, 23135, 1979, 1815, 6352, 51763, 5347, 8861, 2773, 1487, 79697, 51193, 23435, 8864, 8914, 51341, 10865, 162989, 3065, 7248, 27102, 23468, 3586, 1789, 85508, 5371, 23512, 7559, 4261, 4204, 23408, 4861, 4294, 23560, 84524, 7695, 7421, 127343, 4188, 9541, 26523, 10174, 6726, 11176, 51053, 6441, 51564, 6…
4	GO:0030811	Gene Ontology Biological Process	regulation of nucleotide catabolic process	3.7914e-05	0.0366618	0.592152	1.80787	237	88	6494, 54922, 4634, 391, 29128, 10959, 7140, 4914, 392, 7249, 5905, 7248, 10156, 5359, 8437, 10276, 5604, 9815, 55616, 2909, 54899, 221472, 5909, 57822, 5018, 9459, 55785, 26286, 89846, 10928, 9639, 152273, 6904, 2185, 6002, 663, 10049, 7070, 54206, 613, 7168, 7481, 8853, 253959, 5923, 29, 85440, 55160, 27237, 22821, 25791, 22930, 25780, 274, 8787, 55357, 1123, 26034, 80243, 9162, 6422, 3725, 5998…
5	GO:0031329	Gene Ontology Biological Process	regulation of cellular catabolic process	5.45645e-05	0.0366618	0.468262	1.59722	397	128	26330, 6494, 54922, 4634, 391, 5261, 5571, 1613, 29128, 10959, 5347, 5566, 7832, 7140, 4914, 392, 7249, 5905, 7248, 219743, 10156, 5359, 3586, 5371, 8437, 10276, 5604, 9815, 55616, 23411, 5664, 2909, 3949, 54899, 1374, 221472, 5909, 57822, 5465, 5018, 9459, 55785, 26286, 7341, 89846, 10928, 9639, 152273, 6904, 2185, 6002, 84101, 949, 663, 10049, 7070, 9611, 2729, 54206, 613, 25, 5774, 7168, 3643,…
6	GO:0051172	Gene Ontology Biological Process	negative regulation of nitrogen compound metabolic process	6.30886e-05	0.0366618	0.33388	1.39638	842	246	83933, 1877, 196883, 4152, 4665, 7703, 8484, 5119, 54, 23013, 6909, 2658, 5187, 3640, 84891, 23135, 1815, 6352, 5725, 51763, 5347, 8861, 2773, 1487, 79697, 51193, 23435, 2067, 8864, 8914, 51341, 10865, 162989, 3065, 23468, 3586, 1789, 85508, 5371, 23512, 7559, 4261, 4204, 23408, 4861, 4294, 23560, 84524, 7695, 7421, 127343, 4188, 9541, 10174, 11176, 51053, 51564, 605, 27122, 23411, 5664, 2909, 51…
7	GO:0044270	Gene Ontology Biological Process	cellular nitrogen compound catabolic process	6.48717e-05	0.0366618	0.401238	1.49367	558	164	53916, 196883, 6494, 4357, 498, 79077, 54922, 4634, 391, 6237, 4350, 29128, 10959, 259, 487, 495, 22985, 2773, 64240, 7140, 4914, 392, 10570, 883, 1800, 7249, 5905, 9463, 7248, 10156, 5447, 5359, 375, 51762, 8437, 10276, 2935, 5604, 23560, 53343, 9815, 51733, 55616, 2909, 6729, 148229, 847, 54899, 56896, 56953, 379, 221472, 5909, 11021, 57822, 55207, 23551, 51816, 5018, 9459, 55785, 26286, 5700, …
8	GO:0001738	Gene Ontology Biological Process	morphogenesis of a polarized epithelium	8.36765e-05	0.0372641	1.67339	5.33018	27	16	80199, 3911, 7484, 115908, 5754, 57822, 2294, 9620, 2295, 1500, 6422, 7474, 4920, 284217, 8626, 9863
9	GO:0046700	Gene Ontology Biological Process	heterocycle catabolic process	8.47767e-05	0.0372641	0.395659	1.48536	556	163	53916, 196883, 6494, 498, 54922, 4634, 391, 6237, 5625, 4350, 29128, 10841, 10959, 259, 487, 495, 22985, 2773, 64240, 7140, 4914, 392, 10570, 883, 1800, 7249, 5905, 9463, 7248, 10156, 5359, 375, 51762, 8437, 10276, 2935, 5604, 23560, 53343, 9815, 51733, 55616, 2909, 6729, 148229, 847, 54899, 56896, 56953, 379, 221472, 5909, 11021, 57822, 55207, 23551, 51816, 5018, 9459, 55785, 26286, 5700, 4292, …
10	GO:0045934	Gene Ontology Biological Process	negative regulation of nucleobase-containing compound metabolic process	0.000126128	0.0498963	0.321468	1.37915	834	243	83933, 1877, 196883, 4152, 4665, 7703, 8484, 5119, 23013, 6909, 2658, 5187, 3640, 84891, 23135, 1815, 6352, 5725, 51763, 5347, 8861, 2773, 1487, 79697, 51193, 23435, 2067, 8864, 8914, 51341, 10865, 162989, 3065, 23468, 1789, 85508, 5371, 23512, 7559, 4261, 4204, 23408, 4861, 4294, 23560, 84524, 7695, 7421, 127343, 4188, 9541, 10174, 11176, 51053, 51564, 605, 27122, 23411, 5664, 2909, 5155, 58533,…
8806	35	Transcription Factors	ARNT_01	4.08474e-05	0.00984423	0.55319	1.73879	312	92	2027, 2101, 9600, 89848, 498, 4335, 5187, 29920, 57468, 7705, 5164, 2038, 23065, 1487, 140707, 255101, 55748, 887, 65260, 29855, 79882, 159, 23764, 57648, 5447, 11093, 10626, 51585, 63977, 23325, 54941, 90987, 57731, 162514, 57452, 1757, 440275, 23774, 3684, 55240, 64506, 23277, 153129, 5297, 55167, 388394, 9729, 9696, 4953, 64359, 1407, 9569, 79922, 7070, 51230, 79646, 7982, 158135, 2824, 389206…
6104	234D	Gene Expression	GSE11324-MCF7-Estrogen12hr_vs_0hr_down	3.06123e-07	6.09185e-05	0.437316	1.54854	950	212	4097, 7205, 1877, 6676, 2101, 6280, 10474, 755, 93129, 9600, 5875, 7703, 210, 26063, 6494, 770, 55620, 64428, 92714, 23659, 4335, 9123, 130617, 6909, 90933, 3887, 93099, 3104, 51160, 171177, 2907, 6237, 4924, 11253, 51608, 1733, 9518, 84336, 23130, 6455, 7379, 1613, 283149, 54858, 81559, 11045, 360, 51006, 9817, 51763, 203069, 2872, 196383, 64220, 29997, 1364, 54522, 7832, 3728, 55741, 28992, 853…
6105	232D	Gene Expression	GSE11324-MCF7-Estrogen3hr_vs_0hr_down	1.33067e-06	0.000198603	0.421132	1.52369	941	203	6676, 54938, 93129, 9600, 115950, 210, 6811, 6494, 770, 55620, 54836, 92714, 54662, 181, 93099, 54930, 171177, 582, 6237, 4924, 3783, 90956, 51608, 84954, 3835, 5017, 9203, 1613, 57468, 283149, 5625, 11045, 79087, 8528, 4350, 221496, 113675, 51604, 203069, 2872, 26873, 54621, 201163, 1364, 50, 148022, 4542, 7832, 55741, 124565, 28992, 85377, 2348, 874, 414919, 6668, 200879, 116236, 2067, 2537, 10…
6106	248D	Gene Expression	GSE11791-MCF7-E2_vs_EtOH_down	2.07589e-06	0.000247862	0.38113	1.46394	918	257	4097, 124817, 2525, 755, 93129, 210, 26063, 30850, 90933, 582, 7627, 25875, 6455, 203259, 57468, 283149, 80219, 2038, 5725, 9817, 10966, 2872, 339457, 196383, 29997, 7832, 3728, 3911, 81789, 6668, 200879, 79092, 25777, 7564, 29855, 123096, 7408, 284297, 81788, 57787, 57648, 286336, 26094, 81619, 169611, 27076, 27102, 79156, 1513, 80221, 58476, 55890, 10906, 348938, 4000, 2050, 9885, 81566, 9633, …
6113	124U	Gene Expression	GSE10879-EstrogenDepriveMCF7:2A_vs_MCF7:5C_up	2.27867e-05	0.00113364	0.331541	1.39311	928	276	80199, 7205, 6676, 967, 594855, 114049, 6909, 3483, 4122, 79038, 56302, 29920, 55311, 5213, 26039, 79188, 1728, 81559, 10577, 51604, 342371, 114904, 7586, 1364, 7832, 3911, 4735, 9755, 81572, 80714, 887, 10956, 123099, 7248, 3691, 26205, 85025, 823, 4035, 81844, 64284, 5447, 375, 285489, 51762, 2050, 51585, 9885, 3069, 10276, 1962, 6584, 84937, 23550, 435, 57593, 53343, 25987, 3958, 1119, 54802, …
No vs Low - Hyper
6102	233D	Gene Expression	GSE11324-MCF7-Estrogen6hr_vs_0hr_down	1.06952e-05	0.00337714	0.612297	1.84466	937	68	8519, 199745, 11336, 254359, 84818, 30815, 8269, 10025, 54461, 81559, 127700, 6286, 199990, 124790, 9807, 1365, 8659, 22980, 128218, 369, 9592, 5287, 200315, 57707, 55200, 149603, 818, 54939, 5641, 55653, 56548, 8612, 5195, 4043, 6793, 9249, 11343, 79778, 55258, 7481, 9501, 64077, 445, 84969, 6648, 55357, 84440, 129607, 10404, 50805, 79191, 23677, 5376, 2131, 28232, 83657, 112399, 4488, 3486, 644…
No vs High - Hyper
6105	233D	Gene Expression	GSE11324-MCF7-Estrogen6hr_vs_0hr_down	0.000902542	0.134704	0.398237	1.4892	937	97	4157, 90507, 10474, 2896, 10401, 2588, 30815, 171177, 197258, 6337, 51608, 23130, 54461, 51282, 127700, 4832, 10522, 11182, 91252, 84985, 1455, 200879, 5585, 8659, 128218, 3162, 154791, 57153, 25839, 27076, 9592, 6720, 200315, 25776, 51246, 435, 54894, 6604, 10912, 55501, 130589, 8303, 375775, 10318, 54101, 79703, 379, 56548, 64342, 8612, 51271, 79679, 51421, 4043, 6793, 5590, 340719, 9249, 54492…
Low vs High - Hypo
6	GO:0031326	Gene Ontology Biological Process	regulation of cellular biosynthetic process	3.49626e-05	0.0166417	0.208235	1.2315	3138	809	96764, 8890, 3218, 130557, 10856, 63941, 9477, 10589, 8463, 26277, 90589, 4582, 6203, 284358, 6923, 9739, 2967, 53635, 3718, 121268, 84619, 23013, 10987, 126272, 7727, 84337, 5008, 7691, 9968, 54862, 6602, 260434, 9247, 6884, 4778, 3727, 400713, 3640, 29115, 9667, 9470, 10062, 5064, 340543, 9604, 7553, 2958, 85441, 9925, 80324, 84722, 23589, 55840, 2068, 5017, 124961, 84671, 3364, 1815, 6241, 161…
7	GO:0060255	Gene Ontology Biological Process	regulation of macromolecule metabolic process	3.5569e-05	0.0166417	0.195794	1.21628	3852	974	96764, 8890, 64223, 3218, 130557, 10856, 63941, 9477, 10589, 8463, 26277, 335, 581, 90589, 4582, 5693, 6203, 284358, 11015, 6923, 9739, 2967, 53635, 3718, 121268, 84619, 23013, 10987, 25999, 126272, 7727, 84337, 5008, 7691, 9968, 54862, 6602, 260434, 9247, 6884, 4778, 3727, 6613, 400713, 9114, 5719, 29115, 9667, 9470, 10062, 340543, 9604, 7553, 2958, 85441, 728, 9925, 80324, 84722, 5685, 23589, 5…
8	GO:0009059	Gene Ontology Biological Process	macromolecule biosynthetic process	3.874e-05	0.0166417	0.197567	1.21844	3752	926	96764, 8890, 3218, 7841, 2193, 55052, 6166, 130557, 23521, 10856, 63941, 9477, 10589, 10535, 8463, 26277, 335, 1937, 90589, 4582, 6203, 284358, 6923, 6748, 84752, 9739, 2967, 53635, 3718, 121268, 6155, 253980, 84619, 23013, 10987, 25999, 126272, 6123, 7727, 84337, 5008, 7691, 2524, 9968, 54862, 6602, 260434, 30815, 9247, 6884, 4778, 3727, 23193, 5260, 1939, 400713, 9761, 29115, 9667, 9470, 10062,…
9	GO:0034645	Gene Ontology Biological Process	cellular macromolecule biosynthetic process	4.47366e-05	0.0166417	0.19714	1.21791	3679	908	96764, 8890, 3218, 7841, 2193, 55052, 6166, 130557, 23521, 10856, 63941, 9477, 10589, 10535, 8463, 26277, 335, 1937, 90589, 4582, 6203, 284358, 6923, 6748, 84752, 9739, 2967, 53635, 3718, 121268, 6155, 253980, 84619, 23013, 10987, 25999, 126272, 6123, 7727, 84337, 5008, 7691, 2524, 9968, 54862, 6602, 260434, 30815, 9247, 6884, 4778, 3727, 23193, 5260, 1939, 400713, 9761, 29115, 9667, 9470, 10062,…
10	GO:0019222	Gene Ontology Biological Process	regulation of metabolic process	4.64253e-05	0.0166417	0.184967	1.20318	4547	1146	96764, 8890, 64223, 3218, 130557, 10856, 63941, 9477, 10589, 8463, 26277, 335, 581, 51499, 90589, 4582, 5693, 6203, 396, 284358, 2281, 10134, 11015, 6923, 10193, 9739, 2967, 53635, 3718, 121268, 84619, 23013, 10987, 25999, 126272, 7727, 84337, 5008, 7691, 9968, 3700, 54862, 6602, 260434, 2779, 1141, 9247, 6884, 4778, 3727, 6613, 400713, 9114, 5719, 3640, 29115, 9667, 9470, 10062, 5064, 340543, 96…
11	GO:0044260	Gene Ontology Biological Process	cellular macromolecule metabolic process	4.8008e-05	0.0166417	0.17757	1.19431	6004	1433	5620, 96764, 8890, 64223, 3218, 7841, 2193, 55052, 6166, 130557, 23521, 10856, 63941, 9477, 60681, 10589, 10535, 417, 51548, 4058, 8463, 26277, 55272, 335, 581, 1937, 90589, 4582, 5693, 6203, 284358, 92815, 11035, 2281, 11015, 6923, 10193, 6748, 8602, 84752, 9739, 2967, 53635, 3718, 121268, 6155, 253980, 84619, 23013, 10987, 25999, 3191, 126272, 6123, 3006, 7727, 2021, 84337, 5008, 7691, 1677, 25…
12	GO:0009889	Gene Ontology Biological Process	regulation of biosynthetic process	5.04805e-05	0.0166417	0.203444	1.22562	3166	814	96764, 8890, 3218, 130557, 10856, 63941, 9477, 10589, 8463, 26277, 90589, 4582, 6203, 284358, 6923, 9739, 2967, 53635, 3718, 121268, 84619, 23013, 10987, 126272, 7727, 84337, 5008, 7691, 9968, 54862, 6602, 260434, 9247, 6884, 4778, 3727, 400713, 3640, 29115, 9667, 9470, 10062, 5064, 340543, 9604, 7553, 2958, 85441, 9925, 80324, 84722, 23589, 55840, 2068, 5017, 124961, 84671, 3364, 1815, 6241, 161…
6103	232D	Gene Expression	GSE11324-MCF7-Estrogen3hr_vs_0hr_down	1.65135e-05	0.00492927	0.380352	1.4628	941	202	9179, 64223, 84287, 5827, 63941, 6324, 81855, 147700, 79874, 64777, 25796, 26020, 582, 6237, 27289, 285367, 638, 6097, 10062, 5064, 9246, 85441, 84722, 5017, 1613, 55337, 148932, 54952, 11045, 4350, 4938, 126695, 199990, 2767, 127281, 57418, 54621, 1364, 80270, 4542, 10327, 63925, 23475, 85377, 65018, 414919, 79058, 57655, 57610, 7089, 25759, 203245, 54859, 63905, 10994, 83667, 53630, 162989, 128…
No vs High - Hypo
6103	248D	Gene Expression	GSE11791-MCF7-E2_vs_EtOH_down	4.92946e-05	0.0122468	0.346135	1.41359	918	214	53822, 57104, 23559, 146439, 3934, 951, 26586, 10023, 79874, 283248, 282618, 30815, 51706, 5333, 25875, 974, 80095, 85451, 1643, 83715, 51228, 641649, 51411, 79685, 25953, 1548, 2769, 2852, 66002, 57655, 6668, 7089, 5045, 79092, 25777, 144110, 23580, 83667, 57662, 79816, 23654, 57787, 57153, 9149, 55108, 57648, 5493, 27102, 8019, 405, 2050, 9885, 115290, 65998, 1512, 54097, 818, 1119, 91353, 8022…
No vs Low - Hypo
Nothing I found of interest.
